# Supplementary material for: Sleep quality and stress as influences on college students’ physical activity participation: a cross-sectional study
Source: Front Public Health. 2025 Oct 13;13:1640974. doi: 10.3389/fpubh.2025.1640974 (PMC12554725; doi:10.3389/fpubh.2025.1640974)
Supplement: Supplementary file 1 [file Table_1.xlsx]

## Sheet: sheet 1
Original data for manuscript
	seqn	gender	age	grade	zhuanye	height	weight	ImportanceOfHealth	HealthyWilling	AcademicPressure	EmploymentPressure	RelationshipWithRoomates	DormitoryIsNoisy	RelationshipWithClassmates	PhysicalHealthStatus	PARS-3 1	PARS-3 2	PARS-3 3	PARS-3 4	AIS1	AIS2	AIS3	AIS4	AIS5	AIS6	AIS7	AIS8	PSS-14 1	PSS-14 2	PSS-14 3	PSS-14 4	PSS-14 5	PSS-14 6	PSS-14 7	PSS-14 8	PSS-14 9	PSS-14 10	PSS-14 11	PSS-14 12	PSS-14 13	PSS-14 14	FACES1	FACES2	FACES3	FACES4	FACES5	FACES6	FACES7	FACES8
1	10	2	24	6	3	160	49	5	5	4	4	4	4	4	4	1	1	4	2	0	0	0	0	0	0	0	0	2	3	2	1	1	1	1	1	1	1	1	3	1	0	4	4	4	4	4	4	4	4
2	11	2	25	6	3	168	57	5	5	4	4	4	4	3	4	1	1	3	2	1	0	2	2	1	1	2	3	2	2	3	1	1	1	1	2	1	3	2	3	1	1	4	4	4	4	4	4	4	4
3	12	1	24	6	3	182	84	5	4	4	5	4	4	4	4	5	3	5	2	0	0	0	0	0	0	1	1	1	1	1	1	1	1	1	0	0	4	1	4	0	2	5	5	5	5	5	5	5	5
4	13	1	24	6	3	170	61	5	5	2	4	4	4	4	4	4	1	2	2	2	2	0	1	2	2	1	1	0	0	0	1	1	1	1	0	1	2	0	3	1	0	4	4	3	4	4	4	4	4
5	14	2	25	6	3	166	106	5	5	4	4	4	4	4	4	4	3	4	4	0	0	0	0	0	0	0	0	3	3	3	0	0	0	0	3	0	0	3	4	0	3	5	5	5	2	5	5	5	5
6	15	2	25	6	3	163	53	5	5	3	4	4	4	3	4	4	2	4	4	0	0	0	0	0	0	0	0	1	1	1	1	1	2	2	0	0	2	0	3	1	0	4	4	4	4	4	4	4	4
7	16	2	23	6	8	167	56	5	5	4	4	4	4	4	4	5	3	4	4	1	0	0	0	0	0	0	0	0	0	0	1	1	1	1	0	1	0	0	3	1	0	4	4	4	4	4	4	4	4
8	17	2	24	6	3	160	49	4	4	2	3	2	3	2	4	3	2	3	4	0	0	0	1	0	0	1	1	2	1	2	1	1	1	1	1	1	3	1	3	1	2	4	3	3	4	4	4	4	4
9	18	1	24	6	3	175	80	5	5	3	3	3	3	3	3	3	2	3	3	0	0	0	1	0	0	1	1	0	0	1	3	3	3	1	2	0	4	2	1	1	2	5	4	4	5	5	5	5	5
10	19	2	24	6	3	160	55	5	5	4	4	4	4	4	4	3	4	4	4	0	0	1	3	0	0	2	0	2	2	1	0	0	0	0	3	0	1	2	4	0	2	5	4	5	5	5	3	5	5
11	20	2	19	1	8	171.5	57	5	4	4	4	4	4	2	4	3	2	3	2	1	2	2	2	3	1	1	3	2	1	2	0	0	0	0	1	0	0	1	4	0	1	5	5	3	5	5	5	5	5
12	21	2	24	6	3	165	54	5	4	4	4	4	4	5	4	1	2	1	1	1	1	0	3	0	1	1	2	3	2	2	0	0	0	0	3	0	0	2	4	0	2	5	4	5	5	5	4	4	5
13	22	2	23	6	3	165	60	5	5	4	4	4	4	4	4	2	4	4	4	0	3	1	0	0	0	0	0	1	1	2	1	1	1	1	2	1	1	1	3	1	1	4	4	4	4	4	4	4	4
14	23	2	23	6	8	162	53	5	4	4	4	4	4	2	4	2	1	2	2	1	1	2	2	3	3	2	2	3	3	3	3	3	3	3	3	3	3	2	1	3	3	2	2	4	2	2	3	2	2
15	24	1	20	1	3	176	84	5	4	3	3	3	3	3	3	3	2	3	3	0	0	0	0	0	0	0	0	2	2	2	2	2	2	2	2	2	2	2	2	2	2	3	3	3	3	3	3	3	3
16	25	2	18	1	3	168	65	5	5	4	3	5	4	4	4	3	3	3	4	0	0	3	0	0	0	0	0	2	1	2	4	1	0	0	1	0	1	1	1	3	1	5	5	3	5	4	4	5	5
17	26	2	19	1	3	158.5	48	5	4	5	5	5	5	5	5	5	4	5	5	1	0	0	0	0	0	1	1	1	1	2	2	1	1	1	1	1	3	1	2	1	2	2	3	4	4	4	4	4	4
18	27	2	18	1	3	163	60	4	5	1	1	1	1	1	1	1	0	1	1	0	0	0	0	0	0	0	3	4	4	4	0	0	0	0	4	0	0	4	0	0	4	5	5	1	5	5	5	5	5
19	28	1	20	1	3	180	67	5	5	5	5	5	5	5	5	4	2	4	3	1	1	1	1	0	0	0	0	1	1	1	1	1	1	1	1	1	1	1	3	0	1	5	4	5	4	4	4	4	4
20	29	2	19	1	3	164	74	5	5	2	2	2	2	2	4	2	3	2	3	1	2	2	1	1	0	1	0	2	1	1	1	3	3	1	1	0	1	1	3	2	1	4	3	3	3	3	3	4	3
21	30	2	19	1	3	168	58	5	5	4	4	4	4	4	4	4	3	4	4	1	0	0	2	0	1	1	0	1	1	2	1	1	1	1	1	1	3	1	3	1	1	4	4	4	4	4	4	4	4
22	31	1	21	2	3	173	60	5	5	5	5	5	5	5	5	4	3	4	4	2	0	2	1	1	1	1	3	2	2	2	3	3	1	1	1	0	4	1	1	0	1	4	4	4	4	4	4	4	4
23	32	1	19	1	3	177	60	5	4	4	4	4	4	2	4	3	4	4	4	0	0	2	0	0	2	2	2	2	2	2	2	2	2	2	2	0	3	2	1	2	2	4	3	3	3	3	3	3	3
24	33	1	18	1	3	173	70	5	5	4	5	5	4	5	4	3	4	3	3	0	0	0	2	0	0	2	1	3	2	2	2	1	0	1	2	1	2	2	3	1	2	4	4	3	4	5	4	4	4
25	34	2	19	1	3	171	66	4	4	3	2	2	2	2	2	3	1	3	3	2	1	0	2	1	2	2	2	2	2	2	2	2	2	2	2	1	2	2	2	2	2	4	3	4	4	4	3	4	4
26	35	2	18	1	3	158	56	5	5	4	4	4	4	4	4	4	3	4	4	2	2	1	1	1	1	1	1	2	1	1	1	1	1	1	1	1	2	1	3	1	1	4	3	4	4	4	4	4	4
27	36	1	18	1	3	175	120	5	5	3	3	3	3	3	3	3	2	3	3	2	0	1	2	0	2	2	2	2	2	2	3	1	2	1	2	1	3	1	3	1	2	4	4	4	4	4	4	2	4
28	37	2	19	1	3	153	55	3	4	4	4	4	4	4	4	3	3	4	4	2	1	2	2	2	3	2	2	2	2	2	1	1	1	0	2	1	3	2	3	1	2	3	4	4	4	4	4	4	3
29	38	2	19	1	3	180	60	5	3	5	4	3	4	3	3	1	2	1	2	0	2	2	2	0	0	2	2	1	1	3	2	2	2	2	3	2	2	1	2	2	1	3	3	3	3	3	3	3	3
30	39	2	20	1	3	157	57	3	3	3	3	3	3	2	4	3	2	3	3	2	1	0	1	0	0	1	1	2	2	2	1	1	1	0	2	1	0	2	3	2	2	5	5	2	5	5	4	4	5
31	40	2	19	1	3	163	62	5	4	3	4	4	4	3	4	2	1	3	2	3	3	2	2	3	2	3	2	2	1	2	2	2	2	1	2	1	1	2	3	1	2	4	4	3	3	3	3	4	4
32	41	2	19	1	3	163	53.35	5	5	2	2	2	2	2	2	2	2	2	3	1	1	1	0	1	1	0	1	2	2	3	3	2	2	1	2	1	3	1	2	2	1	2	3	3	3	3	3	3	3
33	42	2	21	4	3	170	51	3	4	5	5	5	5	5	5	3	4	4	5	2	2	0	1	1	0	1	0	1	1	1	4	4	4	4	2	4	4	1	0	4	2	1	1	3	3	1	3	1	1
34	43	1	22	4	3	186	67	4	5	4	4	4	4	4	4	3	3	4	4	2	2	2	1	1	2	2	1	2	2	3	3	2	3	3	2	1	3	2	3	3	2	4	3	2	4	4	4	4	4
35	44	1	22	4	3	182	100	5	5	4	4	4	4	4	4	4	3	4	3	0	0	0	2	0	0	1	1	2	2	2	0	1	1	0	2	0	1	1	3	1	1	5	4	4	4	4	4	3	4
36	45	1	21	3	3	184	90	5	5	5	5	5	5	5	5	5	4	5	5	0	0	0	0	0	0	0	0	2	2	2	0	0	0	0	2	0	0	2	2	0	2	5	5	5	5	5	5	5	5
37	46	1	20	2	3	170	50	5	5	2	2	2	2	3	4	3	2	3	2	1	1	1	1	1	1	1	1	1	1	2	2	2	2	1	2	1	1	1	2	2	1	4	3	4	3	3	4	3	3
38	47	1	22	2	8	175	78	5	5	3	5	5	5	5	5	3	2	3	3	2	0	2	0	2	2	2	2	2	2	2	2	2	2	2	2	0	2	2	2	2	2	4	3	3	3	3	3	3	3
39	48	1	21	3	3	182	65	5	5	5	5	5	5	4	4	5	4	5	5	3	3	0	0	0	0	0	1	0	0	0	2	0	0	1	0	0	3	0	2	0	0	5	4	5	4	4	4	4	4
40	49	1	20	2	3	182	82	4	4	3	4	3	4	3	3	4	3	3	3	0	3	0	0	0	3	3	3	1	3	2	1	1	1	1	1	1	1	1	4	1	1	4	4	4	4	4	4	4	4
41	50	2	17	1	3	160	51	5	4	3	3	3	3	3	3	3	2	3	3	2	1	1	2	1	1	2	2	2	2	2	1	1	1	1	2	0	2	2	3	1	2	4	4	4	4	4	4	4	4
42	51	1	20	1	3	182	70	5	5	3	3	3	3	3	3	4	3	4	3	2	2	1	1	2	2	2	2	3	2	2	1	1	2	2	2	1	1	2	2	2	2	4	4	4	4	4	4	4	4
43	52	2	24	6	3	160	75	5	5	4	4	5	5	3	5	2	2	3	1	0	0	2	3	1	0	0	0	3	1	2	0	0	0	0	2	0	0	4	3	2	3	4	5	1	3	4	3	3	3
44	53	2	24	6	8	168	55	5	5	4	4	4	5	4	4	3	3	3	4	1	1	2	2	2	1	2	1	3	2	3	2	1	1	1	1	1	3	2	3	1	1	4	4	4	4	4	4	2	4
45	54	2	24	6	3	168	70	5	5	4	4	4	4	4	4	3	3	4	4	1	0	0	1	0	0	1	1	2	2	2	3	3	3	2	2	1	4	2	1	2	3	2	2	3	3	2	2	2	2
46	55	1	25	6	3	182	84	5	5	5	5	5	5	5	5	5	4	5	5	0	0	0	0	0	0	0	0	0	0	2	0	0	0	0	1	0	3	2	4	0	2	5	5	5	5	5	5	4	4
47	56	1	28	7	3	161	70	4	4	4	4	4	4	4	4	2	2	2	2	0	0	0	2	0	1	1	0	1	1	1	1	1	1	1	1	1	4	1	3	1	1	4	4	3	4	4	4	4	4
48	57	1	20	2	3	165	61	5	5	4	5	5	5	4	4	5	4	5	4	1	2	0	0	0	1	0	3	3	2	2	2	3	2	2	2	0	2	3	1	1	2	4	4	4	4	4	4	4	4
49	58	2	19	2	3	162.5	52	5	5	4	4	4	4	4	4	3	3	3	4	0	1	1	0	0	0	1	1	2	2	2	2	2	2	2	2	1	1	2	2	2	2	4	4	4	4	4	4	3	3
50	59	1	22	4	8	183	87	4	4	4	3	4	4	4	3	4	3	3	4	0	1	1	1	0	0	0	0	2	3	3	1	1	1	1	3	1	1	3	3	1	2	3	4	4	4	4	4	4	4
51	60	2	22	4	8	163	80	5	5	3	3	3	3	3	3	4	2	3	3	1	1	1	1	1	1	2	1	1	2	1	2	2	2	1	1	1	3	1	3	2	1	2	3	3	3	3	3	3	3
52	61	2	20	2	1	166	60	5	5	4	3	4	4	3	4	3	2	4	2	3	2	1	3	1	2	2	1	3	1	1	1	2	1	1	1	0	0	2	3	1	2	4	2	3	4	4	4	4	4
53	62	2	22	6	3	160	50	5	5	3	3	3	3	2	4	3	3	2	2	0	0	0	0	0	1	1	1	1	2	2	3	3	3	1	2	1	3	1	3	1	3	3	4	3	4	4	4	4	4
54	63	1	20	2	1	174	75	4	4	4	4	4	4	4	4	4	3	4	2	3	3	3	3	3	3	3	3	2	2	2	3	1	2	2	2	2	2	2	2	2	2	3	3	3	3	3	3	3	3
55	64	1	19	2	1	190	84	5	5	5	5	4	5	5	5	2	3	4	3	0	0	0	0	0	0	2	2	1	0	1	1	2	1	1	2	0	2	1	3	1	2	5	5	5	5	5	5	4	5
56	65	2	22	5	1	165	58	3	4	4	4	4	4	3	4	3	3	4	3	1	0	1	2	2	1	3	2	1	1	2	3	1	1	1	2	0	3	1	3	1	2	4	3	4	4	4	4	4	4
57	66	2	20	2	1	162	47	4	4	3	3	3	3	3	3	3	1	3	3	1	1	1	2	1	1	1	1	2	2	2	1	1	1	1	1	1	1	1	3	1	1	4	4	4	4	4	4	4	4
58	67	1	19	2	1	183	62	5	4	2	3	3	3	3	3	2	1	2	2	1	1	1	2	0	0	1	2	2	1	2	2	2	3	2	2	2	3	2	1	2	2	2	2	3	3	3	3	3	3
59	68	1	20	2	3	174	70	5	3	3	3	2	2	3	3	4	2	3	4	0	0	0	0	0	0	0	0	1	1	1	1	1	1	1	1	1	2	1	3	1	1	4	4	4	4	4	4	4	4
60	69	2	19	2	1	163	47	4	4	1	1	1	1	1	1	2	0	1	2	0	0	0	0	0	0	1	0	3	1	1	1	1	1	1	1	1	0	1	1	1	1	5	5	4	5	4	5	5	5
61	70	2	21	6	3	172	50	2	2	4	4	4	4	5	4	2	3	1	4	2	2	1	2	2	2	2	2	2	2	3	2	2	2	2	2	2	2	1	2	2	2	3	3	4	4	4	4	4	4
62	71	2	20	2	1	160	48	5	4	3	3	3	3	2	2	3	2	3	3	2	2	2	2	2	2	2	2	2	2	3	1	3	3	1	2	3	2	2	1	3	2	4	2	3	3	4	4	3	4
63	72	1	19	2	1	186.5	97.6	4	5	3	3	3	2	1	1	2	0	1	2	3	2	2	0	2	3	3	0	3	3	3	3	3	3	2	3	2	3	3	1	1	3	3	3	4	4	4	4	2	4
64	73	2	20	2	1	159	38	5	5	4	4	4	4	3	4	3	3	3	4	1	1	0	2	0	0	2	0	1	1	1	2	2	2	1	1	1	2	1	2	1	1	4	3	3	4	4	4	3	3
65	74	1	27	6	3	163	52	4	2	4	4	4	4	4	4	3	2	3	3	1	2	1	1	1	1	1	2	2	2	2	1	1	1	1	2	1	3	2	3	1	2	4	4	4	5	3	4	3	4
66	75	1	19	2	1	175	71	4	4	5	5	5	5	5	5	4	4	5	5	2	2	1	1	1	1	1	1	1	1	2	1	1	2	1	2	0	3	1	1	1	2	4	4	4	4	4	4	4	4
67	76	1	19	2	1	175	90	5	5	4	4	4	4	4	5	5	4	4	4	0	0	0	0	0	0	0	0	1	1	1	1	0	0	0	1	0	1	0	3	1	0	5	4	4	5	4	5	3	4
68	77	1	20	1	1	180	84	5	5	5	5	5	5	4	5	4	2	4	4	0	0	1	1	0	1	1	0	2	1	2	2	1	0	1	1	1	1	0	2	1	1	5	5	5	5	5	5	4	5
69	78	1	18	1	1	178	66	5	5	5	5	5	5	5	5	4	3	3	4	0	1	0	0	1	1	0	2	1	1	2	1	0	1	0	1	0	2	1	4	0	1	5	5	4	5	5	5	5	5
70	79	1	18	1	1	175	60	5	5	5	5	5	5	5	5	2	4	2	5	2	1	0	2	0	0	2	2	2	3	2	1	2	3	1	2	1	1	2	1	1	3	4	3	4	4	4	4	4	4
71	80	2	19	1	1	162	47	5	5	5	5	5	5	5	5	5	4	5	3	1	1	0	3	0	1	3	2	2	2	2	2	2	2	2	2	2	2	2	2	2	2	3	3	3	3	3	3	3	3
72	81	2	18	1	1	164	50	5	4	4	3	3	3	2	3	4	3	3	2	2	2	2	2	2	1	1	2	2	2	2	3	0	0	0	1	0	0	2	3	1	1	5	4	5	5	5	5	3	4
73	82	2	19	1	1	170	52	5	5	4	4	4	4	3	4	3	3	2	3	0	0	1	1	1	1	1	1	1	1	1	1	1	1	1	1	1	1	1	3	1	1	4	4	4	4	4	4	4	4
74	83	1	18	1	1	180	75	5	5	4	4	4	4	4	4	2	3	3	3	1	0	0	0	0	1	1	1	2	2	2	1	1	1	1	2	1	2	2	1	1	2	4	4	3	4	4	4	4	4
75	84	1	19	1	1	185	90	5	5	3	3	3	3	3	3	3	2	3	3	2	2	2	2	2	2	2	2	2	2	2	2	2	2	2	2	2	2	2	2	2	2	3	3	3	3	3	3	3	3
76	85	1	18	1	1	180	110	5	5	3	3	3	5	3	5	5	4	5	5	0	2	1	0	1	1	3	0	2	3	4	0	0	1	1	4	0	0	3	1	4	3	5	4	2	5	5	5	2	5
77	86	2	19	1	1	161	47	5	5	3	3	3	3	3	4	3	2	3	3	1	1	1	1	1	1	1	1	1	2	2	2	2	2	2	2	2	0	2	2	2	2	5	5	3	4	4	4	4	4
78	87	1	19	1	3	182	85	5	5	5	5	5	5	4	5	5	4	5	4	1	0	0	1	0	1	0	2	2	2	2	0	0	0	0	2	0	3	0	4	0	1	5	4	5	5	5	5	4	5
79	88	1	19	1	1	178	70	4	4	2	3	3	3	4	4	4	2	2	3	3	0	2	0	0	3	0	0	2	2	2	1	1	0	0	1	0	0	0	4	1	1	5	4	5	5	5	5	5	5
80	89	1	19	1	1	172	66	5	5	5	5	5	5	5	5	5	3	5	4	0	0	0	1	0	0	1	0	2	2	2	1	1	0	0	1	0	0	1	3	1	1	5	5	4	5	5	5	4	4
81	90	2	21	3	3	160	50	4	4	3	3	3	3	3	3	3	2	3	3	2	2	2	2	1	1	1	1	2	2	2	2	2	2	2	2	2	2	2	2	2	2	2	3	1	2	2	2	3	3
82	91	1	28	7	1	175	70	5	5	5	5	5	5	5	5	5	4	5	5	0	0	0	0	0	0	0	0	2	1	1	0	0	0	0	1	0	1	1	4	0	1	5	5	5	5	5	5	5	5
83	92	1	20	2	3	177	80	5	4	4	4	4	4	5	4	4	1	2	1	3	0	2	0	0	2	0	0	4	3	3	0	0	0	1	3	0	1	1	4	0	1	5	4	5	5	5	5	4	4
84	93	2	21	3	3	176	60	3	3	3	3	3	3	3	3	2	3	3	3	1	2	1	3	1	1	1	2	3	2	2	1	1	1	1	2	1	1	2	3	1	2	4	4	3	4	4	4	4	4
85	94	2	20	2	3	159	47.8	5	5	2	3	3	3	3	3	1	1	3	2	2	2	1	1	1	1	1	2	2	1	1	2	2	2	1	1	1	3	2	1	1	2	2	4	4	4	4	4	4	4
86	95	1	25	6	3	175	115	5	5	3	3	3	3	3	3	3	2	3	3	0	0	0	0	0	3	0	0	3	3	3	0	0	0	0	3	0	0	3	4	0	2	5	5	5	5	5	5	5	5
87	96	2	21	4	3	160	52	5	5	1	1	4	4	2	4	1	0	2	1	0	0	2	0	2	2	2	3	4	2	4	2	3	0	0	3	0	4	3	4	0	3	5	5	4	5	5	5	5	5
88	97	2	24	6	3	164	56	5	5	3	3	3	3	2	3	3	0	2	2	1	2	1	1	1	1	1	1	2	2	3	2	3	2	2	2	1	2	1	3	1	2	4	3	3	4	3	3	4	4
89	98	2	28	6	3	160	48	3	3	4	4	4	4	4	4	1	0	1	1	0	0	0	0	1	2	2	2	2	2	2	1	1	1	1	1	1	1	2	3	1	2	4	4	4	4	4	4	4	4
90	99	2	24	6	3	160	49	5	5	4	4	4	4	4	4	1	1	2	1	0	0	3	2	2	3	3	3	3	2	3	1	1	1	1	3	2	1	2	3	1	3	4	4	4	4	4	4	4	4
91	100	1	22	4	7	180	68	5	4	4	4	3	4	4	4	2	3	4	4	0	0	0	0	0	0	0	0	1	1	1	2	1	0	0	1	0	3	1	3	1	1	4	3	3	3	3	3	3	3
92	101	1	21	4	8	171	65	4	4	4	4	4	4	4	4	2	1	2	2	1	1	0	1	0	1	2	1	2	2	2	1	1	1	1	2	1	3	2	2	1	2	4	4	4	4	4	4	4	4
93	102	1	22	4	7	170	53	5	5	4	4	4	4	3	4	3	1	3	3	2	2	2	2	2	2	2	2	2	2	2	2	2	2	2	2	2	2	2	2	2	2	3	3	3	3	3	3	3	3
94	103	1	22	4	8	172	62	5	5	3	3	3	3	3	3	2	2	3	3	2	2	2	2	2	2	2	2	2	2	2	2	2	2	2	2	2	2	2	2	2	2	3	3	3	3	3	3	3	3
95	104	1	24	4	8	173	78	4	4	4	4	4	3	3	4	3	2	3	3	1	1	1	1	1	1	1	1	2	2	3	2	2	3	2	2	2	2	2	2	2	2	4	4	2	3	4	4	3	4
96	105	2	21	4	8	160	52	5	5	4	4	4	4	5	4	2	3	2	2	0	1	0	2	0	1	2	0	1	1	1	2	1	2	1	1	1	1	1	2	1	1	4	3	3	4	4	4	4	4
97	106	1	23	5	1	169	63	5	5	5	5	5	5	5	5	2	4	4	4	1	0	0	0	0	0	0	0	1	1	2	2	0	2	1	1	0	2	0	3	1	1	5	3	4	4	4	4	3	4
98	107	1	19	1	1	177	80	2	3	1	1	1	1	1	1	1	0	1	1	1	1	1	1	3	3	1	2	3	1	2	1	2	2	2	3	1	3	3	1	1	3	3	1	3	1	2	2	4	4
99	108	1	22	4	8	185	75	5	5	5	5	5	5	5	5	2	4	4	4	1	0	0	1	0	0	0	0	2	1	3	4	4	4	4	3	3	4	1	0	2	2	1	3	3	3	3	3	3	3
100	109	1	23	4	7	174	105	5	5	3	3	3	3	3	3	2	1	2	2	2	0	1	3	1	2	2	1	2	2	2	4	4	4	4	2	1	4	2	0	2	2	3	4	4	4	1	4	3	4
101	110	2	22	5	1	168	57	4	4	1	1	1	1	1	1	1	0	1	1	1	1	1	3	1	2	2	2	3	4	3	4	3	4	4	3	2	4	3	1	4	3	2	1	4	3	2	3	2	2
102	111	2	23	5	1	153	60	5	5	3	3	3	3	3	3	5	1	3	3	1	2	2	1	1	1	1	1	2	2	2	3	2	2	3	2	2	4	1	1	3	2	3	3	3	3	2	3	2	3
103	112	1	22	4	3	168.5	75	5	5	5	5	5	5	5	5	5	4	5	5	0	2	0	2	2	2	2	2	2	2	2	0	0	0	0	3	0	0	2	4	0	3	5	5	5	5	5	5	5	5
104	113	2	21	4	8	154	44	5	5	3	3	4	3	2	4	3	3	1	2	2	1	0	1	0	1	1	1	1	1	1	1	1	1	1	1	1	1	1	3	1	1	4	4	4	4	4	4	4	4
105	114	1	24	5	1	192	85	5	5	4	5	4	5	5	5	3	4	2	5	1	0	0	1	0	0	0	1	2	2	2	0	0	0	0	1	0	0	0	4	0	2	5	5	5	5	5	5	5	5
106	115	2	21	4	7	167	105	5	5	1	1	1	1	1	1	2	0	1	1	0	0	0	3	0	2	2	0	2	2	2	2	2	2	2	2	2	2	2	2	2	2	3	3	3	3	3	3	3	3
107	116	2	22	5	1	160	137	5	4	4	3	4	4	4	4	2	2	2	2	1	0	0	2	0	2	1	1	3	1	3	3	3	3	3	3	2	3	3	3	1	3	3	2	3	4	3	3	3	4
108	117	1	23	5	1	174	50	5	5	4	4	4	4	4	4	3	3	2	4	1	2	0	1	1	0	1	1	1	1	2	1	1	1	1	1	1	1	1	3	1	0	4	4	3	4	4	4	4	4
109	118	2	22	5	1	176	70	4	3	4	5	5	4	3	5	3	3	3	4	1	2	2	3	2	3	2	2	2	2	3	1	1	1	1	2	1	1	2	3	1	2	4	4	3	4	4	4	4	4
110	119	2	22	5	1	168	70	5	5	5	5	5	5	4	5	4	2	4	2	1	0	0	0	0	0	0	0	3	2	2	0	0	0	0	2	0	0	2	4	0	2	5	4	5	5	5	5	5	5
111	120	2	23	4	3	172	50	5	5	4	4	3	3	3	3	3	2	3	3	1	0	0	1	0	0	1	0	1	2	1	2	1	2	1	1	1	2	1	3	1	1	4	3	3	4	4	4	4	4
112	121	2	23	4	3	166	67	5	5	2	2	2	2	2	2	1	1	2	2	1	0	0	0	0	0	0	0	2	2	2	3	3	3	3	2	1	3	2	1	3	2	4	2	2	2	2	2	2	2
113	122	1	25	6	3	193	90	5	5	4	4	4	4	3	4	5	3	3	1	1	1	0	3	3	2	2	3	4	3	3	2	0	1	2	3	2	1	2	3	2	2	4	5	4	3	3	3	4	4
114	123	1	24	6	3	182	84	5	5	5	5	5	5	5	5	5	4	5	5	0	0	0	0	0	0	0	0	0	0	1	0	0	0	0	0	0	3	0	4	0	0	4	4	4	4	5	5	4	5
115	124	2	23	5	1	160	70	5	5	3	3	2	2	2	3	2	0	1	1	3	1	3	3	1	3	3	3	2	2	4	4	2	3	2	4	2	3	1	0	4	4	3	2	3	4	4	3	4	3
116	125	1	23	6	3	180	70	5	5	5	5	5	5	5	5	4	4	4	5	2	3	0	0	0	2	1	1	2	3	3	0	0	0	0	3	1	2	2	4	0	2	5	2	4	4	4	5	4	4
117	126	1	24	6	3	183	80	4	4	4	4	4	4	4	4	3	3	4	4	2	2	1	3	1	1	1	1	2	2	2	2	2	2	2	2	1	2	2	2	1	2	4	3	3	3	3	3	3	3
118	127	2	24	6	3	159	44	4	4	3	4	4	4	4	4	1	0	1	1	2	2	3	0	3	3	0	0	3	3	3	1	0	0	1	4	1	1	2	3	1	4	4	3	5	4	4	3	5	5
119	128	2	22	5	1	167	63.5	4	4	5	5	5	5	5	5	5	3	5	4	1	1	0	1	0	1	1	2	2	2	3	2	2	3	2	2	2	1	1	3	2	2	3	3	3	3	3	3	3	3
120	129	2	21	4	3	158	46	5	5	4	4	4	4	4	4	3	3	4	3	0	0	0	1	0	0	0	0	2	1	2	1	1	1	1	1	1	1	1	3	1	1	4	4	4	4	4	4	4	4
121	130	1	22	5	1	174	72	5	5	4	4	4	4	2	4	2	4	2	1	3	1	1	0	1	0	1	2	2	1	3	4	4	4	4	2	4	4	2	0	4	2	1	1	1	1	1	1	1	1
122	131	2	21	4	3	162	52	5	4	4	5	5	4	3	5	3	4	4	3	1	1	2	1	0	1	1	3	2	2	1	1	1	1	1	1	1	1	1	3	2	1	4	3	4	4	4	4	4	4
123	132	2	22	5	1	153	46	5	4	1	1	1	1	1	1	1	2	1	1	0	0	0	3	0	3	3	0	2	3	2	3	3	4	2	2	2	3	1	3	1	3	4	3	2	4	3	3	3	3
124	133	2	22	4	3	168	52	5	5	2	3	4	3	2	4	4	3	3	3	0	0	0	0	0	0	1	1	1	1	1	1	1	1	1	1	1	3	1	3	1	1	4	4	4	4	4	4	5	4
125	134	1	24	6	3	181.5	83.5	4	5	5	4	4	5	4	4	4	3	4	5	2	1	1	2	1	1	2	1	1	1	1	1	1	1	0	1	1	1	1	3	1	1	5	5	4	4	4	4	4	4
126	135	1	25	6	3	182	84	2	4	3	4	4	4	2	4	2	3	4	4	1	1	3	3	3	3	3	1	1	2	2	0	3	1	0	2	3	0	0	1	1	4	5	4	2	2	5	4	4	3
127	136	1	18	1	7	180	70	5	5	5	5	5	5	5	5	3	4	5	5	0	0	0	0	0	0	0	0	2	1	2	0	0	0	0	2	0	0	1	4	0	0	5	5	5	5	5	5	5	5
128	137	2	25	6	3	168	51	5	5	4	4	4	4	4	5	4	3	4	4	2	0	2	1	0	1	1	1	2	2	2	2	1	1	1	1	1	2	2	3	1	2	4	4	4	4	4	4	3	4
129	138	1	25	6	4	183	80	4	5	5	5	5	2	4	5	5	4	5	5	3	0	0	0	0	0	0	0	1	2	3	1	1	1	1	3	1	2	3	2	1	3	4	3	4	5	4	2	5	3
130	139	2	21	4	6	162	65	5	5	5	5	5	5	5	5	5	3	5	5	1	1	1	0	0	0	0	0	1	0	0	0	0	0	0	0	0	1	0	4	0	0	5	5	5	5	5	5	5	5
131	140	2	26	6	3	158	49	4	5	2	2	2	2	2	4	2	0	2	1	2	2	1	2	0	2	2	2	3	3	3	2	2	3	1	3	1	2	3	3	1	3	4	4	3	3	4	4	4	4
132	141	1	22	4	7	180	92	3	4	4	4	4	4	4	4	4	1	2	4	1	0	3	3	0	0	2	0	2	2	2	3	3	3	2	1	2	3	1	0	4	2	2	2	2	1	2	2	2	2
133	142	2	26	6	3	162	55	5	5	5	5	5	5	5	5	4	4	5	5	1	2	2	2	0	2	2	2	2	2	1	2	2	2	2	1	1	2	1	2	2	1	4	4	3	3	3	3	4	3
134	143	2	22	4	8	162	53	4	4	4	3	3	3	3	5	4	2	3	3	1	2	2	0	2	3	2	2	3	3	3	4	4	3	3	3	0	2	3	0	4	3	4	3	3	5	4	4	4	4
135	144	1	25	5	1	180	68	5	5	5	5	5	5	5	5	4	3	4	4	1	1	1	1	1	1	1	1	2	3	1	0	1	1	1	2	1	2	2	3	1	2	4	3	4	4	4	4	4	4
136	145	2	24	6	8	156.5	51	5	5	3	4	3	4	3	3	2	3	3	4	0	1	0	0	0	0	0	0	2	1	2	1	1	1	1	1	1	2	1	3	1	1	4	4	4	4	4	4	4	4
137	146	1	21	4	3	179	67	5	5	5	5	4	4	3	4	4	3	3	4	2	1	1	1	1	2	2	2	3	3	3	3	3	3	3	4	2	3	2	2	2	3	2	3	3	2	2	2	2	2
138	147	1	23	5	1	172	70	5	5	2	3	3	3	3	3	2	3	2	2	1	0	1	2	2	1	2	1	1	1	1	2	2	2	2	1	2	2	1	2	2	1	3	3	3	3	3	3	3	3
139	148	1	24	5	1	174	90	5	5	4	4	4	4	4	4	4	1	3	4	0	0	0	1	0	0	1	0	2	2	2	0	0	0	0	2	0	1	1	4	0	1	5	4	4	4	3	4	3	4
140	149	2	19	2	1	165	64	5	5	4	4	4	4	5	5	3	4	2	2	1	1	0	0	0	1	0	0	2	1	2	1	1	1	0	3	0	1	0	3	0	1	5	4	4	4	5	5	4	5
141	150	1	22	4	3	173	70	5	5	4	4	4	4	3	4	3	3	3	3	2	1	2	1	1	1	1	2	2	1	2	1	1	1	1	1	1	1	2	4	1	1	4	4	3	4	4	4	4	4
142	151	1	25	6	3	180	67	5	5	2	2	2	2	2	2	4	1	2	2	1	2	2	2	2	2	2	2	3	3	3	2	1	1	1	3	1	3	2	2	1	3	4	4	4	4	4	4	4	4
143	152	1	23	5	1	181	70	5	5	4	4	4	4	4	4	5	3	4	3	2	0	2	1	1	1	1	1	2	2	2	4	3	2	2	2	1	3	2	1	3	2	4	4	3	3	3	3	3	4
144	153	2	23	5	1	167	51	5	5	5	5	5	5	5	5	3	4	4	4	1	2	3	2	1	0	1	1	3	2	3	1	1	1	1	1	0	2	1	3	1	1	4	3	3	4	4	4	4	4
145	154	1	23	5	1	187	80	5	5	5	5	5	5	5	5	5	4	5	3	0	0	0	0	0	0	0	0	2	2	2	1	1	1	1	2	1	3	2	3	1	2	4	3	3	3	4	4	4	4
146	155	2	22	5	1	155	44	5	4	4	4	4	4	4	4	2	2	3	2	1	1	0	2	1	1	1	0	3	3	3	1	1	1	1	3	1	3	3	3	1	3	3	4	3	4	3	3	3	4
147	156	2	22	4	3	163	67	3	4	1	1	1	1	1	1	1	0	1	1	2	3	0	2	2	1	1	1	2	2	2	2	2	4	1	2	1	0	2	4	1	2	5	5	5	4	5	5	5	5
148	157	2	18	1	1	160	48	5	5	4	4	4	4	4	5	3	2	3	4	1	1	0	0	1	1	1	1	0	0	0	0	0	0	0	0	0	0	0	4	0	0	5	3	4	5	4	4	4	5
149	158	2	28	6	3	170	59	5	5	4	4	4	4	3	4	3	3	3	3	1	0	0	2	0	1	1	1	2	1	2	1	2	2	1	1	1	1	2	3	1	2	4	4	4	4	4	4	4	4
150	159	2	23	5	1	164	56	5	4	4	4	4	4	4	4	1	3	4	4	0	0	0	0	2	1	1	1	3	2	2	0	0	0	1	2	1	1	1	4	0	1	4	4	4	4	4	4	4	4
151	160	1	25	6	3	175	65	5	5	4	4	4	4	3	4	4	3	3	3	3	3	3	1	3	1	1	1	1	0	2	3	0	1	1	0	1	2	1	3	1	1	3	3	3	4	4	4	2	3
152	161	1	24	5	1	177	73	5	5	5	5	5	4	4	5	3	4	4	5	0	1	0	2	0	0	1	0	2	2	3	1	2	1	1	2	0	2	1	3	1	1	5	5	5	5	5	5	5	5
153	162	1	20	2	1	168	60	5	4	4	4	4	4	4	4	4	3	4	3	2	2	2	3	2	2	2	2	2	2	2	2	2	2	2	2	1	2	2	2	2	2	3	3	3	3	3	3	3	3
154	163	2	25	6	3	160	46	5	5	4	4	4	4	4	4	3	3	2	4	1	3	1	0	2	0	1	1	2	2	2	1	1	1	1	2	1	1	2	3	1	2	4	4	4	4	4	4	4	4
155	164	1	20	2	1	175	53	4	4	4	4	4	4	4	4	4	3	4	4	1	1	1	1	1	1	1	1	1	1	1	1	1	1	1	1	1	1	1	3	1	1	4	4	4	4	4	4	4	4
156	165	1	22	4	3	172	76	5	4	3	4	4	4	4	4	2	3	3	4	1	1	2	1	2	1	0	1	2	1	2	1	2	2	1	1	1	0	1	3	1	1	5	4	4	4	4	4	5	5
157	166	1	46	7	3	159	49	5	5	4	4	4	4	4	4	5	3	5	4	0	1	1	0	1	0	0	0	0	0	1	1	1	1	1	1	1	1	1	3	1	1	4	4	4	4	4	4	4	4
158	167	2	19	1	5	158	53	5	5	4	4	4	4	4	4	4	2	4	3	1	0	0	0	0	0	0	0	2	2	0	1	1	1	1	2	1	2	0	3	1	0	3	4	4	4	4	4	4	4
159	168	2	18	1	5	165	53	5	4	4	3	4	3	3	4	3	3	3	2	1	1	1	1	1	0	2	1	2	3	2	3	3	2	1	2	2	3	2	2	2	2	3	1	3	4	4	3	2	2
160	169	2	20	1	5	164	58	5	5	4	4	4	4	2	4	1	2	3	3	1	1	0	2	0	2	2	2	1	1	1	0	0	0	0	1	0	1	1	3	0	1	5	3	5	4	3	4	4	4
161	170	2	18	1	5	164	64	5	5	4	4	4	4	4	4	4	2	4	3	1	1	0	1	0	0	1	0	1	0	0	1	1	1	1	0	2	3	0	3	1	0	4	3	3	4	4	4	4	4
162	171	2	20	1	5	168	60	5	5	4	4	4	4	4	4	4	1	4	4	2	2	1	1	1	1	2	1	2	3	1	1	1	1	1	3	1	3	1	1	1	1	4	2	3	4	4	4	4	4
163	172	1	20	1	5	172	90	2	3	4	5	5	5	5	5	1	2	1	2	0	0	0	0	0	2	0	0	4	4	4	3	3	3	3	4	0	3	4	0	0	4	5	2	1	4	4	4	4	4
164	173	2	19	1	5	163	62	5	5	4	4	4	4	4	4	4	3	4	4	0	0	0	0	1	1	1	0	1	1	1	1	1	1	1	1	1	1	1	3	1	1	4	3	3	4	4	3	4	4
165	174	2	20	1	5	157	90	5	4	5	5	5	5	4	4	4	2	3	3	1	1	1	1	0	0	0	0	2	1	2	1	1	1	2	1	0	0	1	3	1	1	5	4	3	5	4	3	4	5
166	175	1	18	1	5	175	70	4	5	4	4	4	4	4	4	4	3	4	4	1	3	0	3	1	0	1	1	2	2	2	1	1	1	1	2	1	1	2	3	1	2	4	4	4	4	4	4	4	4
167	176	1	21	4	3	175	70	5	4	4	4	4	4	2	4	3	1	2	2	1	1	1	3	1	2	3	2	2	2	2	3	2	2	1	2	1	2	2	3	1	3	4	4	2	4	4	4	4	4
168	177	1	22	4	3	179	66	5	4	3	4	4	4	3	4	3	2	3	3	1	1	1	3	1	2	2	2	2	2	2	2	2	2	2	2	2	3	2	2	2	2	4	4	4	4	3	3	3	3
169	178	1	22	4	3	174	80	5	5	3	4	5	4	3	4	2	3	3	1	0	0	0	0	0	1	2	0	4	2	3	3	1	1	1	2	1	3	2	1	1	1	4	4	2	4	3	4	3	3
170	179	2	22	4	3	170	72	4	3	2	2	2	2	2	2	2	2	2	3	1	1	1	1	1	1	1	1	1	1	1	1	1	1	1	1	1	1	1	3	1	1	4	4	4	4	4	4	4	4
171	180	2	22	4	3	165	62	5	5	4	4	4	4	4	4	4	3	4	4	0	1	1	1	1	1	0	0	1	1	2	1	1	1	1	1	1	1	1	3	1	1	4	4	4	4	4	4	4	4
172	181	1	22	4	3	172	72	4	4	4	4	4	4	3	4	2	3	3	3	2	2	1	1	1	2	3	2	3	3	3	2	2	1	1	3	1	2	3	2	2	3	3	3	3	3	4	4	4	4
173	182	2	22	4	3	165	57	4	5	4	4	4	4	4	4	3	4	3	3	1	2	2	2	2	0	2	3	2	2	3	0	3	2	0	2	1	0	2	3	0	2	5	5	5	5	5	5	5	5
174	183	2	22	4	3	158	55	5	5	3	3	3	3	2	3	2	1	2	2	1	0	0	2	0	1	0	1	2	2	2	3	2	2	1	2	1	3	2	3	2	2	3	3	4	4	3	3	3	3
175	184	1	22	4	3	178	55	5	5	4	4	5	4	3	4	3	2	4	2	1	3	2	3	3	2	2	1	2	2	1	3	1	1	2	2	1	2	1	2	1	2	4	4	4	4	3	4	3	4
176	185	1	22	4	3	175	100	5	5	3	3	3	3	2	3	4	3	2	4	1	2	1	2	1	1	1	1	3	3	3	3	1	2	2	2	1	2	2	1	2	2	3	3	4	4	4	3	4	3
177	186	2	22	4	3	165	63	4	4	4	3	4	4	4	4	3	1	2	4	3	2	2	2	2	2	2	3	2	2	3	2	1	3	1	2	0	1	2	3	2	2	4	4	3	4	4	4	4	4
178	187	2	21	4	3	162	80	4	4	2	2	3	3	2	3	3	1	2	4	0	0	1	2	1	2	2	2	2	2	2	3	1	3	2	1	3	3	1	1	3	1	2	2	4	4	4	3	3	3
179	188	2	22	4	3	165	55	5	4	3	4	4	4	2	4	3	3	2	2	0	0	0	3	0	0	1	0	2	1	2	3	2	3	2	1	0	3	1	2	1	1	4	4	5	4	3	4	4	4
180	189	2	22	4	3	168	60	4	4	4	4	4	5	4	4	5	4	5	3	0	0	0	2	0	2	2	0	1	1	1	0	0	0	0	1	0	1	0	4	0	0	1	3	3	5	5	3	3	5
181	190	2	22	4	3	161	52	4	4	3	4	4	4	4	4	1	1	2	2	1	1	1	3	0	3	3	3	3	2	4	0	0	0	0	3	0	0	2	4	0	2	5	5	3	5	5	3	4	5
182	191	1	21	4	3	170	63	4	4	2	2	2	2	2	2	2	1	2	2	1	1	1	1	1	1	1	1	2	2	2	1	3	1	1	2	1	3	2	3	1	2	4	4	4	4	4	4	4	4
183	192	1	22	4	3	173	90	5	5	2	2	2	2	2	3	3	2	2	3	2	2	3	3	3	1	2	0	2	2	1	1	1	2	2	2	1	1	2	2	1	2	4	3	4	4	4	3	4	4
184	193	1	23	4	3	179	80	5	5	5	5	5	5	5	5	3	3	2	5	1	0	0	0	0	0	0	0	2	2	1	0	0	0	0	1	0	3	1	4	0	1	5	5	5	5	5	5	5	5
185	194	1	22	4	3	172	135	5	5	4	4	4	4	4	4	4	3	3	3	1	0	0	0	0	0	0	0	1	1	3	1	1	1	1	2	1	2	0	3	1	1	4	4	4	4	4	4	4	4
186	195	2	22	4	3	166	60	5	5	4	4	4	4	2	4	3	2	3	3	0	0	2	0	0	0	1	2	1	2	1	3	1	2	1	1	1	3	1	3	1	1	2	3	4	4	4	4	4	4
187	196	1	22	5	3	170	60	4	3	2	3	3	2	2	4	3	3	3	3	2	1	0	3	1	1	2	2	3	2	3	3	3	2	2	2	0	3	3	1	1	1	4	4	3	4	4	4	4	4
188	197	1	21	4	3	186	74	5	4	4	4	4	4	4	4	4	2	3	3	2	3	1	1	2	1	1	1	3	2	3	2	1	1	1	2	1	2	2	3	1	2	4	4	3	4	4	3	3	4
189	198	1	22	4	3	175	108	4	5	3	2	2	3	2	4	4	3	4	4	2	0	2	2	0	2	2	2	4	4	4	2	4	3	2	4	1	3	1	0	1	4	4	3	4	4	2	2	4	4
190	199	2	21	4	3	158	59	5	5	4	4	4	4	4	4	2	3	3	4	0	0	0	1	0	0	1	0	1	2	3	0	0	0	0	1	0	2	0	4	0	1	5	5	2	5	5	5	5	5
191	200	2	21	5	3	168	60	5	5	1	1	1	1	1	1	3	0	1	1	0	0	0	1	0	0	1	0	2	2	3	0	0	0	0	1	0	0	1	4	0	3	5	5	2	5	5	5	3	5
192	201	1	23	4	3	180	85	5	5	4	4	4	4	3	4	5	3	4	4	0	1	0	0	0	1	0	0	0	0	1	0	0	1	1	0	1	1	0	2	1	0	5	5	4	5	3	5	4	5
193	202	1	22	4	3	178	85	5	5	3	4	4	4	3	4	4	3	3	4	1	1	1	3	1	1	1	1	1	1	4	2	2	1	1	2	1	4	2	2	2	2	4	3	3	4	4	4	3	3
194	203	2	22	4	3	164	65	5	5	4	4	4	4	4	4	2	3	4	4	1	1	2	2	2	1	2	2	2	1	2	3	3	3	2	2	1	3	2	1	1	2	3	4	4	4	2	4	3	4
195	204	2	22	4	3	173	65	5	5	2	2	2	2	2	2	4	3	2	1	0	1	1	1	1	0	0	0	1	1	1	1	0	1	1	1	1	3	0	3	1	0	4	3	4	4	4	4	2	4
196	205	1	23	4	3	176	60	5	5	2	2	2	2	2	3	2	3	3	2	2	0	0	1	0	0	0	0	3	2	3	4	4	3	3	2	1	3	0	0	4	3	3	3	4	3	3	3	4	4
197	206	2	21	4	3	171	62	4	4	3	4	4	4	2	4	2	3	3	4	1	0	1	0	0	0	0	0	1	1	2	1	2	1	2	1	1	2	1	3	1	2	3	4	3	4	3	3	4	4
198	207	2	22	4	3	162	54	5	4	4	4	4	4	4	4	2	2	4	2	1	3	1	3	3	1	3	3	3	2	3	1	1	1	1	2	1	2	2	3	1	2	4	4	3	4	3	3	3	4
199	208	2	22	4	3	163	63	5	4	4	4	4	4	2	4	3	3	4	3	2	1	0	1	1	0	0	3	2	2	3	2	1	3	3	2	2	2	2	1	2	1	4	3	3	4	4	4	4	4
200	209	2	22	4	3	159	45	5	5	2	2	2	2	2	2	2	1	2	2	1	2	0	1	1	1	1	1	1	1	1	0	0	1	1	0	0	0	0	4	0	0	5	3	4	4	4	4	4	4
201	210	2	22	4	8	160	50	4	2	3	3	3	3	3	3	1	0	1	1	2	2	1	0	2	2	1	3	3	2	3	3	1	2	1	3	1	3	2	2	3	3	4	3	3	3	2	3	2	3
202	211	2	23	4	3	164	100	5	4	3	3	4	4	4	3	3	2	2	3	1	2	1	3	1	1	2	2	1	2	2	2	1	2	1	1	1	3	1	3	1	1	3	3	4	4	4	3	3	3
203	212	2	22	5	3	164	65	5	5	3	3	3	3	3	3	4	2	3	2	2	2	1	1	0	1	1	1	1	1	2	2	2	2	2	1	1	2	1	2	2	1	4	3	3	3	3	3	3	3
204	213	1	22	4	3	182	66	4	4	4	4	4	4	3	4	4	2	3	3	1	1	1	1	0	1	1	0	2	2	2	2	1	1	2	1	1	3	2	2	2	1	4	4	4	4	3	4	3	4
205	214	1	22	4	3	175	65	4	4	1	1	1	1	1	4	3	1	2	1	2	2	2	2	2	1	1	1	1	1	1	4	2	4	4	1	0	4	1	0	0	1	3	1	5	1	1	1	1	1
206	215	2	24	4	3	167	63	5	5	4	4	4	4	2	2	2	4	4	3	1	2	1	1	1	1	1	1	3	2	3	2	1	1	1	2	1	1	2	3	0	2	4	4	3	3	4	4	3	4
207	216	2	21	5	3	153	45	5	5	4	4	4	4	4	4	3	1	2	2	0	1	0	2	1	0	1	1	3	2	2	2	1	2	2	1	1	3	1	3	1	2	3	4	2	4	4	4	2	4
208	217	2	22	4	3	166	55	3	3	4	4	4	4	3	4	3	3	4	4	2	1	1	3	1	2	1	3	2	2	1	0	0	0	0	1	0	2	1	4	0	2	5	5	5	5	5	5	5	5
209	218	1	23	4	3	169	120	5	5	5	5	5	5	5	5	5	4	5	5	0	1	1	1	1	0	1	1	2	2	2	2	2	2	2	2	2	2	2	2	2	2	3	3	3	3	3	3	3	3
210	219	2	22	4	3	169	65	4	3	3	3	3	3	2	3	2	3	2	3	2	1	1	2	1	1	2	2	3	3	3	2	2	2	1	2	2	1	3	2	2	2	3	3	3	3	2	3	3	3
211	220	2	21	4	3	161	45	5	5	3	4	4	3	3	4	2	2	2	2	0	0	0	2	0	2	1	2	1	3	3	4	3	3	2	4	2	3	2	0	4	3	3	3	3	2	3	2	1	3
212	221	2	22	4	3	165	77	5	5	1	1	1	1	1	1	2	3	1	1	0	0	0	1	0	1	0	0	1	1	2	3	2	2	2	1	1	3	1	1	3	1	2	2	3	3	3	2	2	2
213	222	2	22	4	3	166	52	5	5	4	4	4	4	3	4	3	1	4	2	1	1	0	1	0	1	1	1	2	1	2	1	1	1	1	2	1	2	1	3	1	1	4	4	4	4	4	4	4	4
214	223	2	21	4	3	162	66	5	5	3	3	4	3	3	4	2	3	3	2	2	2	1	1	1	1	1	2	2	2	2	2	1	1	2	3	2	2	2	0	3	2	3	3	3	4	4	2	2	2
215	224	2	22	4	8	170	68	5	5	2	2	2	2	2	2	2	1	2	2	0	0	0	0	0	1	1	1	1	1	2	1	1	1	1	1	1	2	1	3	1	1	4	3	4	3	3	4	3	4
216	225	2	18	1	5	163	53	5	4	3	3	3	3	2	3	3	2	3	3	2	2	0	3	1	2	2	2	2	1	2	2	2	2	2	2	1	2	1	2	1	3	3	4	4	4	4	4	3	4
217	226	2	17	1	1	166	110	5	5	5	5	5	5	5	5	5	4	5	5	0	0	0	0	0	0	0	0	2	2	2	0	0	0	0	2	0	0	2	2	0	2	5	5	5	5	5	5	5	5
218	227	2	22	4	8	162	48	5	5	2	3	2	2	2	2	3	3	3	3	0	0	0	1	0	0	1	0	1	1	2	1	1	2	1	1	1	3	1	2	1	1	4	3	4	4	4	4	4	4
219	228	2	22	5	8	173	65	5	5	4	5	4	4	5	5	4	3	3	5	2	2	3	1	2	2	1	1	3	1	2	2	2	1	1	3	1	2	1	2	2	2	3	4	4	4	4	4	4	4
220	229	2	19	1	6	161	52	5	5	3	4	4	3	2	3	4	3	3	3	3	3	2	3	3	0	1	2	2	2	3	4	2	3	2	2	1	4	1	1	3	1	3	3	4	3	3	4	2	3
221	230	2	23	4	3	163	55	5	5	5	5	5	5	5	5	5	4	5	5	0	2	3	0	0	0	0	0	1	1	1	1	1	1	1	1	1	1	3	3	1	2	4	4	4	4	4	4	4	4
222	231	1	20	1	8	175	60	5	5	4	4	4	4	4	4	4	4	4	4	1	1	1	1	0	0	0	1	2	1	2	1	2	1	1	1	1	1	2	3	0	2	4	4	4	4	4	4	4	4
223	232	1	22	3	1	175	50	4	5	4	4	4	4	4	4	4	2	4	2	1	1	1	2	2	2	2	2	1	1	2	0	1	0	0	3	0	0	3	2	2	2	5	3	4	5	5	5	5	5
224	233	2	22	4	3	160	65	5	4	3	3	3	3	3	3	3	2	3	3	1	1	1	1	1	1	1	1	2	2	2	2	2	2	2	2	2	2	2	2	2	2	3	3	3	3	3	3	3	3
225	234	2	20	3	1	160	54	5	5	4	3	4	4	3	4	2	2	2	4	0	0	3	2	3	1	2	2	2	2	2	1	1	1	1	2	1	3	2	3	1	2	4	2	2	4	4	2	3	2
226	235	2	21	3	1	164	62	4	5	3	4	3	3	3	5	3	1	3	4	0	1	1	1	0	1	1	1	2	2	2	2	3	1	2	2	2	1	2	1	3	2	3	3	4	3	3	3	4	3
227	236	2	22	4	4	165	64	5	5	2	2	2	2	2	2	2	1	2	2	2	2	1	2	1	1	1	3	2	2	2	3	1	2	3	2	3	4	2	3	2	2	2	2	2	3	1	2	1	2
228	237	1	23	4	1	175	75	1	1	1	1	1	2	4	3	1	1	2	1	3	1	3	3	3	1	3	1	2	2	2	2	1	2	2	2	1	3	1	1	2	1	2	1	4	1	3	4	3	3
229	238	1	21	3	1	170	70	5	5	5	4	4	4	4	4	4	3	3	3	1	2	3	1	2	1	1	1	1	0	2	3	3	3	2	1	0	4	1	0	1	1	2	3	4	3	3	3	4	4
230	239	2	24	6	3	160	46.5	5	5	3	4	4	4	3	4	3	2	3	3	1	1	0	0	0	0	0	0	2	2	2	2	1	1	1	2	0	1	2	2	1	2	5	5	4	4	4	4	4	4
231	240	1	22	4	1	179	76	5	5	4	4	4	4	4	4	4	3	3	4	2	2	0	1	1	1	2	1	2	1	3	1	3	1	1	1	1	3	2	3	1	1	3	4	4	4	4	4	4	3
232	241	2	22	4	3	166	59	4	3	3	3	3	3	1	3	4	1	2	2	1	0	0	2	0	1	2	2	3	3	3	0	0	0	2	3	1	3	4	1	2	2	4	5	1	4	4	4	3	4
233	242	1	19	2	1	175	62.5	5	5	3	3	3	3	3	3	2	2	3	3	2	2	2	2	2	2	2	2	2	1	2	1	1	1	1	2	1	1	4	1	3	3	4	4	4	4	4	4	4	4
234	243	2	20	3	1	168	56	5	5	4	4	2	4	4	4	4	2	4	4	2	0	2	2	2	2	1	2	1	1	1	2	2	2	2	1	0	1	1	2	2	1	3	3	2	4	4	4	4	3
235	244	2	19	1	7	160	52	5	5	5	4	4	3	3	3	5	4	5	5	1	1	1	1	1	1	0	3	3	2	3	0	0	0	0	4	0	0	3	4	0	4	5	5	5	5	5	4	5	5
236	245	2	19	1	7	168	61	5	5	4	4	4	4	4	4	4	3	4	4	0	0	0	0	0	0	0	0	1	1	1	0	0	0	0	1	0	0	1	4	0	1	5	5	3	5	5	5	5	5
237	246	2	18	1	7	162	57	5	5	4	4	4	4	4	4	3	3	3	4	0	0	0	0	0	0	0	0	1	1	1	1	1	1	1	2	1	1	2	3	1	2	4	4	4	4	4	4	4	4
238	247	1	18	1	7	178	60	5	5	5	5	5	4	5	5	5	4	5	5	2	2	2	2	2	2	0	2	2	2	2	2	2	2	2	2	2	2	2	2	2	2	3	3	3	3	3	3	3	3
239	248	2	18	1	7	165	62	5	5	4	4	4	4	4	4	4	3	4	4	1	1	1	1	1	1	1	1	1	1	1	1	1	1	1	1	1	1	1	3	1	1	4	4	4	4	4	4	4	4
240	249	2	19	1	7	156	48	5	5	4	4	4	4	3	4	4	2	3	3	2	2	2	2	2	2	2	2	2	2	2	2	2	2	1	2	1	1	2	3	1	2	4	4	4	4	4	4	4	4
241	250	2	18	1	7	171	75	5	5	4	4	4	4	3	4	3	3	3	2	1	1	1	1	1	1	1	1	2	2	2	2	2	2	2	2	2	2	2	2	2	2	3	3	3	3	3	3	3	3
242	251	2	18	1	7	168	75	4	3	3	4	4	4	4	4	3	3	4	4	1	1	1	1	1	1	1	1	2	2	2	2	2	2	2	2	2	2	2	2	2	2	3	3	3	3	3	3	3	3
243	252	1	19	1	7	175	75	5	5	3	3	3	3	3	3	3	2	3	3	1	1	0	3	0	1	0	3	2	2	2	2	2	2	2	2	1	2	2	2	2	2	4	4	4	4	4	4	4	4
244	253	2	18	1	7	168	58	5	5	3	4	4	4	3	4	2	3	4	3	1	0	0	2	0	1	1	2	2	2	2	1	1	1	1	2	1	1	2	3	1	2	4	4	4	4	4	4	4	4
245	254	1	18	1	7	182	80	5	5	3	3	4	4	4	4	3	2	3	3	2	2	2	2	2	2	2	2	2	2	2	1	0	1	1	2	1	2	2	2	2	2	4	4	4	4	4	4	3	4
246	255	1	19	1	7	182	64	5	1	3	3	3	4	3	4	3	2	3	4	1	1	1	2	1	1	2	2	2	2	2	3	3	2	3	2	2	4	2	1	3	2	3	4	4	4	4	4	4	4
247	256	2	18	1	7	164	45	5	5	4	5	5	5	3	5	5	0	3	1	1	2	2	3	1	2	1	2	3	3	2	0	0	0	0	3	0	1	2	4	0	2	4	5	5	5	5	5	5	5
248	257	1	19	1	7	178	65	5	5	5	5	5	5	5	5	4	2	4	3	0	0	0	0	0	0	0	0	1	1	1	1	1	1	1	1	1	1	1	3	1	1	5	4	4	4	4	4	4	4
249	258	2	19	1	7	166	53	5	5	5	5	5	5	5	5	4	4	5	5	1	1	1	1	1	1	1	1	0	0	0	0	0	0	0	0	0	0	0	4	0	0	5	5	5	5	5	5	5	5
250	259	2	19	1	7	163	56	4	4	4	4	3	4	3	3	3	3	4	4	1	1	0	2	0	1	1	1	2	2	2	2	1	3	1	2	1	3	2	3	2	2	4	4	3	3	4	4	2	4
251	260	1	18	1	7	180	70	5	5	4	4	4	4	4	4	4	3	4	4	1	1	1	1	1	1	1	1	3	3	3	1	1	1	1	3	1	1	3	3	1	3	4	4	4	4	4	4	4	4
252	261	2	18	1	7	160	65	5	4	3	3	3	3	3	3	4	3	4	4	2	2	2	2	2	2	2	2	2	2	2	1	1	1	1	2	1	1	3	3	1	4	4	4	4	4	4	4	4	4
253	262	2	19	1	7	170	72	5	5	4	4	4	4	3	4	2	3	3	3	1	1	0	2	1	1	2	1	1	1	2	1	0	0	0	1	0	2	0	3	1	1	5	5	3	4	4	4	4	4
254	263	2	18	1	7	145	46	4	5	1	1	1	2	1	4	2	2	3	2	0	0	0	0	0	0	0	0	2	2	2	2	2	2	2	2	2	2	2	2	2	2	3	3	3	3	3	3	3	3
255	264	2	18	1	7	167.5	59.5	5	5	3	4	4	4	3	4	3	2	3	3	1	0	0	2	1	1	1	1	3	2	3	1	1	0	0	1	0	1	1	3	1	1	5	5	5	5	4	4	3	4
256	265	2	18	1	7	171.5	60	5	5	3	3	3	5	3	4	2	2	3	3	1	1	1	2	1	1	1	1	2	2	2	2	2	2	1	2	1	1	2	3	2	2	4	3	3	4	3	4	4	4
257	266	2	19	1	7	171	120	4	3	3	3	3	3	3	3	1	2	1	3	1	0	2	0	2	2	1	3	2	2	2	0	0	0	0	2	0	2	2	4	0	2	5	5	3	5	5	5	5	5
258	267	1	18	1	7	178	75	5	5	4	5	5	5	4	5	5	3	4	3	0	0	0	0	0	0	1	0	1	0	0	0	0	0	0	0	0	0	0	4	0	0	5	5	5	5	5	5	3	5
259	268	1	18	1	7	173	57	4	4	4	4	4	4	3	4	4	2	3	3	2	0	2	3	1	2	2	2	2	1	2	2	2	1	1	2	1	2	1	3	1	3	4	4	4	5	5	5	5	5
260	269	2	19	1	7	165	61	5	5	3	3	3	3	3	3	3	2	3	3	2	1	1	1	1	1	1	1	2	2	1	2	2	2	2	1	2	2	1	1	2	0	3	2	2	3	3	3	2	2
261	270	2	19	1	7	166	53	5	5	4	4	3	4	3	4	3	2	3	3	2	1	0	2	1	1	2	1	1	1	1	2	2	1	2	1	1	2	1	2	1	1	3	3	4	4	3	4	4	3
262	271	1	20	1	7	181	100	5	5	3	3	3	2	2	2	3	1	2	3	2	1	1	2	2	2	2	2	2	2	2	3	3	3	3	2	1	3	2	2	1	2	2	4	4	4	4	5	5	5
263	272	1	19	1	7	176	68	5	5	4	4	4	4	4	4	4	3	4	4	1	0	0	0	0	0	0	0	2	2	0	1	2	1	1	0	1	2	0	2	1	0	4	4	3	4	4	4	4	4
264	273	1	19	1	7	180.5	89	4	4	4	4	4	4	4	4	4	3	4	3	1	0	2	3	1	1	1	2	3	2	1	1	1	2	1	2	1	2	2	3	1	2	4	3	3	3	3	4	3	3
265	274	1	19	1	7	181	71	5	5	5	5	5	5	5	5	5	4	5	5	0	0	0	0	0	0	1	0	0	1	1	2	2	2	2	0	0	2	0	1	2	0	3	3	3	4	3	4	4	4
266	275	2	18	1	7	171	58	5	5	4	3	3	3	3	3	3	2	4	3	1	1	1	1	1	1	1	1	2	2	2	2	1	1	1	2	1	2	2	3	1	2	4	4	4	4	4	4	4	4
267	276	2	18	1	7	166	65	4	4	4	4	4	4	4	4	4	3	4	4	1	2	3	3	3	2	1	1	2	2	2	2	2	2	1	2	1	3	2	3	1	1	3	3	4	4	4	4	4	4
268	277	1	19	1	7	175	50	5	5	3	4	4	4	4	4	3	2	3	3	0	0	1	2	0	1	1	1	2	1	2	1	1	1	1	2	1	1	1	2	2	1	4	3	3	3	3	3	3	4
269	278	1	18	1	7	170	68	5	5	3	3	3	4	3	4	3	2	3	3	1	1	1	1	1	1	1	1	2	2	2	2	2	2	2	2	2	2	2	2	2	2	3	3	3	3	3	3	3	3
270	279	1	18	1	7	178	80	5	5	5	5	5	5	5	5	5	4	5	3	1	2	0	2	1	1	2	2	2	2	2	1	1	0	0	2	0	0	2	2	1	2	5	4	4	4	4	5	3	5
271	280	2	20	1	7	165.5	95	5	4	3	3	2	2	2	4	4	1	4	2	0	1	2	2	0	1	2	2	2	1	2	3	2	2	0	1	0	1	1	2	3	2	4	4	4	4	4	3	3	4
272	281	2	19	1	7	165	60	5	5	3	3	3	3	2	3	3	1	3	3	1	1	2	1	1	1	1	2	1	1	2	0	0	0	0	1	0	0	0	4	0	2	5	5	5	5	5	5	5	5
273	282	2	20	1	7	167	49	4	4	4	4	3	3	3	4	3	3	2	4	0	0	1	0	0	0	0	1	1	2	1	1	1	1	1	1	1	2	1	2	1	1	5	5	5	5	4	4	4	5
274	283	2	18	1	7	167	114	5	5	4	4	4	4	4	4	4	3	4	4	1	1	0	2	0	0	2	1	2	0	0	1	1	1	1	0	1	1	0	3	1	0	4	4	4	4	4	4	5	4
275	284	2	18	1	7	169	60	4	4	4	4	4	4	3	4	2	4	3	4	1	1	2	3	1	1	3	1	1	2	2	2	2	2	2	2	1	2	1	2	1	1	4	4	4	4	4	4	4	4
276	285	2	18	1	7	170	55	5	4	5	5	5	5	5	5	2	1	3	2	0	0	0	0	0	1	1	1	1	1	2	2	3	1	1	0	1	1	1	3	1	1	4	2	4	4	4	4	4	4
277	286	2	18	1	7	160	52	5	5	5	5	5	5	4	4	5	4	5	5	1	0	0	1	0	1	0	1	1	3	3	0	0	0	1	3	0	1	3	4	0	2	4	4	4	5	5	5	4	4
278	287	1	19	1	7	173	69	4	4	4	4	4	4	4	4	1	3	3	4	3	1	1	2	0	1	1	1	2	2	2	1	1	2	1	2	0	2	2	2	2	2	5	3	5	4	4	4	4	4
279	288	1	19	1	7	185	85	3	3	3	3	3	3	3	3	3	2	3	3	2	2	2	2	2	2	2	2	2	2	2	2	2	2	2	2	1	1	2	2	2	2	4	4	3	3	3	3	4	4
280	289	1	19	1	7	192	90	5	5	3	3	4	3	3	4	4	1	3	3	1	1	2	2	1	1	3	2	3	3	2	3	2	2	2	2	1	3	2	2	2	2	4	3	3	3	3	3	4	3
281	290	2	22	4	3	172	59	3	3	4	4	4	4	3	4	2	1	2	1	2	1	2	3	3	3	0	2	2	2	2	1	4	3	2	1	2	1	1	2	2	3	3	3	3	3	3	3	1	2
282	291	2	18	1	7	165	45	5	5	5	5	5	5	5	5	5	4	5	5	0	0	0	0	0	0	0	0	4	4	4	0	2	2	2	4	1	0	4	3	2	3	5	4	4	4	5	5	5	4
283	292	2	20	1	7	156	54	5	5	5	5	5	5	5	5	5	4	5	5	0	0	0	0	0	0	0	0	0	0	0	1	0	0	0	0	0	0	0	4	0	0	5	5	5	5	5	5	5	5
284	293	2	18	1	7	160	45	4	4	3	3	3	3	3	3	2	2	2	2	1	1	2	0	0	3	2	2	2	2	2	4	2	2	1	2	1	3	2	3	1	2	2	3	4	4	4	4	4	4
285	294	1	20	1	7	178	85	5	5	3	3	4	4	3	4	4	2	4	3	0	0	0	0	0	0	0	0	1	1	1	0	0	0	0	1	0	2	1	4	0	1	5	5	5	5	5	5	5	5
286	295	2	19	1	7	162	46	5	4	2	3	2	2	3	2	3	1	3	4	1	1	1	3	1	2	2	2	1	1	2	2	1	1	2	1	2	2	2	3	1	2	4	2	3	4	4	4	3	3
287	296	1	19	1	7	183	80	4	4	5	5	5	5	5	5	1	1	4	3	3	3	1	3	1	2	3	3	2	2	2	1	1	1	0	2	1	1	2	1	1	2	4	4	5	4	4	4	4	5
288	297	2	19	1	7	160	48	5	5	4	5	5	5	4	4	4	3	3	4	0	0	0	0	0	0	0	0	1	1	1	1	2	1	1	1	0	2	1	2	1	1	5	3	4	4	4	4	4	4
289	298	2	19	1	7	166	60	5	5	3	3	3	3	3	3	1	2	3	3	0	0	0	0	0	0	0	0	1	1	1	2	2	2	2	1	2	2	1	2	2	1	3	3	3	3	3	3	3	3
290	299	2	19	1	7	162	68	5	3	3	4	2	3	2	2	3	3	4	3	0	0	0	2	0	0	3	0	0	1	2	1	1	1	1	1	1	1	0	3	1	2	4	4	4	4	4	4	4	4
291	300	2	19	1	7	158	40	5	5	2	3	2	2	2	1	2	2	4	3	2	2	2	2	2	2	2	2	2	2	1	3	1	1	1	1	1	3	1	3	1	1	4	4	4	4	4	4	4	4
292	301	1	18	1	7	175	120	5	5	5	4	4	4	4	4	4	4	4	5	0	0	0	0	0	0	0	0	0	0	0	0	0	0	0	0	0	0	0	4	0	0	5	5	5	5	5	5	5	5
293	302	2	20	1	7	164	51	3	3	4	4	4	4	3	4	2	2	4	3	0	0	0	0	3	3	0	0	2	2	3	2	1	1	1	3	1	1	3	3	1	3	4	4	4	4	4	4	4	4
294	303	2	19	1	7	158	65	5	5	2	2	2	2	2	2	2	1	2	2	0	0	2	2	0	2	2	2	3	2	2	3	2	2	1	2	1	3	3	2	1	3	4	3	4	4	4	3	3	4
295	304	2	19	1	7	163	58.5	3	3	2	2	2	2	2	2	1	1	2	2	2	2	2	2	2	2	2	2	2	2	2	1	1	1	1	2	1	1	2	3	1	2	4	4	4	4	4	4	4	4
296	305	2	19	1	7	165	55	5	4	5	5	5	5	4	5	3	3	3	3	2	2	1	2	0	1	1	3	2	2	2	3	3	3	1	2	1	3	2	2	1	2	4	4	4	4	4	4	4	4
297	306	2	19	1	7	159	45	5	5	4	4	5	5	4	4	4	3	4	4	0	0	0	1	0	0	1	0	2	1	2	1	1	0	0	1	0	1	1	3	1	1	4	4	4	4	4	4	4	4
298	307	2	19	1	7	162	85	4	5	4	4	4	5	4	4	3	2	3	3	2	3	1	3	1	1	1	2	2	2	2	2	3	3	2	1	2	3	1	2	2	1	4	3	3	3	3	3	3	3
299	308	2	18	1	7	161	54	5	4	4	4	4	4	4	4	5	2	4	4	0	2	0	2	2	2	3	1	2	2	2	1	1	1	0	1	0	2	2	3	1	1	4	4	4	4	4	4	5	5
300	309	2	19	1	7	160	65	5	5	2	2	2	2	2	2	2	1	3	2	1	1	0	2	0	0	1	1	0	0	0	1	1	2	1	0	1	1	0	3	1	0	4	4	4	4	4	4	4	4
301	310	2	23	4	3	164	56	5	4	3	3	3	3	3	3	3	1	3	3	1	2	1	0	1	3	0	3	2	2	1	3	2	2	2	1	2	1	1	1	1	1	3	3	2	4	2	3	3	3
302	311	2	19	1	7	162	52	3	4	4	4	4	4	4	3	4	2	4	2	1	2	1	3	3	3	0	1	2	2	2	1	1	1	1	2	1	1	2	2	1	2	4	4	3	4	4	4	4	4
303	312	2	18	1	7	155	38	5	5	3	3	3	3	3	3	3	1	2	2	1	1	1	3	0	0	1	1	2	2	2	2	2	1	1	2	2	1	2	2	2	2	3	3	2	3	3	3	3	3
304	313	2	19	2	5	160	50	5	5	4	4	4	4	4	4	3	2	4	2	2	2	2	2	2	2	2	2	2	2	2	1	1	1	1	2	1	1	2	3	1	2	4	4	4	4	4	4	4	4
305	314	2	23	4	2	160	70	4	4	4	5	4	4	4	4	3	1	2	2	1	0	1	2	1	1	1	1	2	2	2	4	3	1	2	3	3	3	2	2	1	2	4	3	3	4	4	4	3	3
306	315	2	20	2	4	163	50	5	5	2	2	2	3	3	3	2	1	2	2	0	0	0	2	0	1	2	1	2	2	2	2	2	2	2	2	2	2	2	2	2	2	3	3	3	3	3	3	3	3
307	316	2	19	1	7	172	58	5	5	4	4	4	4	4	4	2	2	2	3	1	1	1	3	1	1	0	1	1	1	1	1	1	1	1	1	1	3	1	3	1	1	4	3	4	4	3	4	4	4
308	317	2	22	3	8	162	43	5	5	2	2	2	2	2	2	2	1	2	2	2	1	0	2	0	0	1	1	2	1	1	2	1	2	3	1	0	4	2	3	1	0	3	3	4	4	3	3	4	4
309	318	1	23	4	3	171	68	5	5	4	4	4	4	4	4	3	3	3	4	1	1	1	0	0	0	1	0	0	0	0	1	3	3	1	0	0	2	0	3	2	0	5	4	5	4	4	3	4	4
310	319	2	22	4	1	164	50	5	4	2	2	2	2	2	2	3	1	2	2	2	2	2	2	2	2	2	2	2	2	2	1	1	1	1	2	1	1	2	3	1	2	4	4	4	3	3	3	3	3
311	320	2	19	1	8	162	56	5	5	4	4	4	4	3	4	3	3	3	3	1	1	1	1	1	1	1	1	2	1	2	2	2	2	2	2	1	2	2	2	2	2	3	3	3	3	3	3	3	3
312	321	1	19	1	4	172	65	5	5	5	5	5	5	5	5	5	4	5	5	0	0	0	0	0	0	0	0	0	0	0	0	0	0	0	0	0	0	0	4	0	0	5	5	5	5	5	5	5	5
313	322	2	19	2	3	153	48	4	3	1	1	1	1	1	1	2	0	2	1	3	0	3	0	1	0	0	3	2	2	2	4	4	4	4	2	4	4	2	0	4	1	1	1	3	1	4	4	3	3
314	323	2	26	3	5	152	53	5	5	4	4	4	4	3	4	2	2	3	3	3	1	1	1	1	2	2	2	2	2	2	1	1	1	1	2	1	1	2	3	1	1	4	4	3	4	4	4	4	4
315	324	1	25	6	8	182	65	5	5	4	4	4	3	3	5	1	3	2	3	2	2	0	1	1	0	0	2	2	2	2	1	2	2	1	3	1	3	2	3	2	2	4	4	3	4	4	3	4	4
316	325	2	20	2	5	170	55	4	2	3	3	3	3	4	3	3	2	3	3	2	2	2	2	2	2	2	0	2	2	3	1	2	2	2	2	2	2	1	1	3	2	3	3	3	3	2	4	3	3
317	326	1	20	2	5	179	75	5	5	5	5	5	5	5	5	5	4	5	5	2	2	2	2	2	2	2	2	2	2	2	3	2	2	1	2	2	2	2	3	2	3	3	4	3	5	4	3	5	5
318	327	1	21	2	5	179	72	5	5	5	5	5	5	5	5	4	3	4	3	1	2	1	2	1	0	0	2	0	0	0	2	1	2	3	1	2	2	1	1	2	0	3	3	2	5	5	5	5	4
319	328	1	23	2	5	180	70	1	1	2	3	2	2	2	3	2	1	4	2	1	2	0	2	0	2	2	0	0	2	2	1	2	3	3	2	2	4	2	1	1	2	1	3	3	2	4	3	3	2
320	329	2	20	2	5	170	60	5	5	5	5	5	5	5	5	5	4	5	5	2	0	0	0	0	3	1	2	4	4	4	0	0	0	0	4	0	4	4	4	0	4	5	5	5	5	5	5	5	5
321	330	2	20	2	5	160	44	5	4	2	2	2	2	2	4	4	1	4	2	1	1	1	1	1	1	1	1	2	2	2	2	2	2	2	2	2	2	2	2	2	2	3	3	3	3	3	3	3	3
322	331	2	19	2	5	160	50	5	5	4	5	5	5	4	4	3	3	3	4	2	2	2	2	2	2	2	2	2	2	2	1	1	1	1	2	1	1	2	3	1	2	4	4	4	4	4	4	4	4
323	332	2	20	2	5	160	54	5	4	3	3	4	3	4	3	2	2	2	2	1	1	0	0	0	1	1	2	2	2	2	1	1	1	2	2	1	3	2	3	1	2	4	4	2	4	4	4	4	4
324	333	2	20	2	5	165	130	5	5	5	3	2	2	3	5	5	4	5	5	2	1	1	3	0	1	2	0	0	1	4	2	1	2	0	1	4	1	2	0	2	3	1	4	1	4	1	5	5	4
325	334	2	19	2	5	167	58	4	4	4	4	4	4	4	4	4	3	4	2	1	1	3	2	2	2	2	2	2	2	2	2	2	2	2	2	2	2	2	2	2	2	3	3	3	3	3	3	3	3
326	335	2	20	2	5	166	56	5	5	4	4	4	4	4	4	1	0	2	1	2	3	2	2	2	2	2	2	2	2	2	1	1	1	1	2	1	1	2	3	1	2	4	4	4	4	4	4	4	4
327	336	2	19	2	5	153	40	5	4	2	3	3	3	3	3	3	2	3	3	0	0	1	1	0	0	1	0	2	1	2	2	2	2	2	1	1	3	1	2	2	1	3	3	3	3	3	3	3	3
328	337	2	20	2	5	158	50	5	5	4	4	4	4	3	4	4	3	4	3	1	2	0	1	0	1	1	1	2	1	1	1	1	1	1	1	1	1	1	3	1	1	4	4	4	4	4	4	4	4
329	338	2	21	2	5	160	55	3	3	2	2	3	3	3	2	3	2	2	1	1	1	1	1	1	1	1	1	2	1	1	3	3	3	2	1	3	2	1	3	3	3	2	2	3	2	2	2	2	3
330	339	2	20	2	5	171	140	5	5	4	4	4	4	3	4	5	3	5	4	1	1	1	1	1	1	1	1	2	2	2	2	1	0	0	2	0	2	2	3	0	2	5	4	3	5	4	5	4	5
331	340	1	20	2	5	178	70	5	4	4	4	4	4	4	4	4	2	4	4	1	1	1	1	1	1	1	0	2	1	2	1	1	1	1	1	0	1	2	2	1	2	4	4	3	5	4	5	3	5
332	341	2	19	2	5	160	57	5	5	2	2	2	2	2	2	2	3	2	3	2	1	1	1	1	1	1	1	3	2	2	3	3	3	2	2	1	2	2	3	2	2	3	3	3	3	2	3	3	3
333	342	2	20	2	5	159	52	5	5	5	5	5	5	4	5	4	1	3	3	1	3	3	3	2	2	2	1	2	2	2	0	0	0	0	2	0	0	2	4	0	2	5	3	4	5	5	5	4	4
334	343	2	20	2	5	163	53	5	4	3	4	4	4	3	4	2	2	4	3	1	1	1	2	1	1	1	2	3	3	3	2	2	1	1	3	1	2	3	2	2	3	4	2	4	4	3	3	2	2
335	344	2	20	2	5	172	72	5	5	2	4	4	3	3	4	4	2	4	3	1	1	1	0	0	1	1	1	2	2	2	1	1	1	1	2	0	1	2	3	1	2	4	4	4	4	4	4	4	4
336	345	2	20	2	5	173	51	5	5	2	3	3	3	1	3	2	1	2	2	1	1	1	1	1	1	1	1	2	2	2	2	2	2	2	2	2	2	2	2	2	2	3	3	3	3	3	3	3	3
337	346	2	20	2	5	165	110	5	5	5	5	5	5	5	5	5	4	5	5	0	0	0	0	0	0	0	0	0	0	0	0	0	0	0	0	0	0	0	4	0	0	5	5	3	5	5	5	5	5
338	347	2	22	2	5	160	65	5	5	3	4	4	4	4	4	3	2	3	3	0	1	1	2	0	1	1	1	2	2	2	2	2	2	2	2	2	2	2	2	2	2	3	3	3	3	3	3	3	3
339	348	2	20	2	5	163	58	5	5	3	3	3	3	3	3	3	2	3	3	1	1	2	1	1	2	3	1	1	1	1	2	2	2	2	1	2	2	1	2	2	1	3	3	3	3	3	3	3	3
340	349	2	21	2	5	162	55	4	4	3	3	3	3	3	3	3	2	3	3	1	1	1	2	2	1	2	2	2	1	1	1	1	1	1	1	1	2	1	3	1	1	4	4	4	3	4	4	4	4
341	350	2	20	2	5	172	60	5	5	4	4	4	4	4	4	3	3	3	4	1	1	1	3	2	2	2	3	2	1	1	2	3	2	1	2	1	3	2	1	3	3	2	2	4	4	4	4	4	4
342	351	2	20	2	5	170	75	5	5	4	4	3	4	3	4	4	3	4	4	1	2	2	2	2	2	2	2	2	2	2	2	2	2	2	2	2	2	2	2	2	2	3	3	3	3	3	3	3	3
343	352	2	20	2	5	166	68	5	4	5	5	5	5	4	4	2	4	4	5	2	2	2	2	2	0	2	2	2	2	2	0	0	0	1	2	2	1	2	4	0	4	5	5	5	5	5	5	5	5
344	353	2	21	2	5	158.5	70	5	5	2	2	3	2	2	4	4	3	3	3	0	0	0	0	0	0	0	0	2	2	2	1	1	1	1	2	1	1	2	3	1	2	4	4	3	4	4	4	4	4
345	354	2	20	2	5	175	72	5	5	3	3	3	3	3	3	4	1	5	5	1	0	2	0	0	0	1	0	1	2	1	0	0	0	0	1	0	0	1	4	0	1	5	5	5	5	5	5	4	4
346	355	1	20	2	5	176	82	5	5	3	3	3	3	2	2	2	3	2	3	0	1	0	2	0	1	1	1	2	2	2	3	3	3	1	2	1	3	1	3	1	2	4	4	3	4	4	4	4	4
347	356	2	20	2	5	164	57	5	5	3	3	3	3	3	3	3	2	3	3	0	1	1	1	1	0	1	1	2	2	2	1	1	1	1	2	1	1	2	3	1	2	4	4	4	4	4	4	4	4
348	357	2	19	2	5	170	70	5	5	4	4	4	4	3	4	3	0	3	2	0	0	0	2	0	0	0	0	1	0	1	0	0	0	0	1	0	0	1	4	0	1	5	5	5	5	5	5	5	5
349	358	2	21	2	5	172	65	5	5	4	4	4	4	3	4	2	1	3	2	1	0	1	1	0	0	2	3	2	2	2	3	3	3	2	2	2	3	2	2	2	2	4	3	3	4	4	4	3	4
350	359	2	19	2	5	165	55	5	5	3	3	3	3	3	3	4	2	4	3	1	3	3	3	3	2	2	2	2	2	2	1	1	1	1	2	1	1	2	3	1	2	4	4	4	4	4	4	4	4
351	360	2	21	2	5	160	46	5	4	4	4	4	4	4	4	3	3	3	4	1	1	2	2	1	1	1	1	2	2	2	2	2	2	2	2	1	2	2	2	2	2	4	4	4	4	4	4	4	4
352	361	1	20	2	5	187	100	5	4	4	4	4	4	4	4	3	2	3	3	0	0	0	2	0	0	1	1	2	2	2	1	1	1	1	2	1	1	2	3	1	2	4	4	4	4	4	4	4	4
353	362	2	19	2	5	150	54	5	5	4	4	3	3	3	4	4	1	3	3	1	0	0	2	0	1	2	1	1	1	1	1	3	2	1	0	1	1	0	3	1	0	4	4	4	3	4	4	4	4
354	363	1	20	2	5	178	68	5	5	5	5	5	5	5	5	5	4	5	5	0	0	0	0	0	0	1	0	2	2	2	1	0	0	0	2	0	1	2	4	0	2	5	4	4	4	4	4	4	4
355	364	2	20	2	5	168	66	5	4	4	4	4	4	4	4	3	2	3	4	1	1	1	1	1	1	1	1	1	1	1	1	1	1	1	1	1	1	1	3	1	1	4	4	4	4	4	4	4	4
356	365	2	20	2	5	173	65	5	5	4	4	4	4	3	4	3	3	4	3	1	1	1	1	1	1	1	2	2	2	2	1	1	1	1	2	1	1	2	3	1	2	4	4	4	4	4	4	4	4
357	366	2	20	2	5	162	46	5	4	4	4	4	4	4	4	4	3	4	4	1	1	1	2	1	1	1	2	2	1	3	1	1	1	1	2	1	1	2	3	1	2	4	4	4	4	4	4	4	4
358	367	2	21	2	5	162	52	5	4	3	4	4	4	3	4	2	2	3	2	1	1	1	2	1	0	1	1	3	2	3	1	1	0	0	3	0	2	2	4	0	2	5	3	3	5	5	5	4	5
359	368	2	20	2	5	162	54	5	4	2	2	2	2	2	2	2	2	3	3	2	2	2	2	2	2	1	1	2	1	2	1	1	1	1	1	1	1	1	3	1	1	4	4	4	4	4	4	4	4
360	369	2	20	2	5	165	58.8	5	4	3	3	3	3	3	3	2	1	2	2	1	1	2	2	1	1	1	1	2	2	2	2	2	2	2	2	2	2	2	2	2	2	3	3	3	3	3	3	3	3
361	370	1	20	2	5	173	65	5	5	4	4	4	4	4	4	4	3	4	3	0	0	0	0	0	0	0	0	2	2	2	2	2	2	2	2	2	2	2	2	2	2	3	3	3	3	3	3	3	3
362	371	2	20	2	5	162	53	5	5	1	1	1	1	1	4	1	0	2	1	2	3	3	3	3	2	1	0	1	1	1	2	2	2	2	1	1	3	1	2	2	1	3	3	3	3	3	3	3	4
363	372	2	20	2	5	166	58	5	5	4	4	4	4	4	4	3	2	3	4	2	2	2	2	2	2	2	2	2	2	2	1	1	1	1	2	1	1	2	3	1	2	4	3	4	4	4	4	4	4
364	373	2	20	2	5	164	55	3	4	2	4	4	4	4	4	2	1	2	3	0	0	0	0	0	0	0	0	2	2	2	1	1	1	1	2	1	1	2	3	1	2	4	4	4	4	4	4	4	4
365	374	2	20	2	5	158	55	4	4	4	5	5	5	4	5	2	3	4	3	3	3	2	3	3	1	3	3	2	2	2	1	2	1	0	2	1	3	2	4	0	2	4	3	3	4	4	3	4	4
366	375	1	20	2	5	171	124	5	5	4	4	4	4	4	5	5	4	5	5	0	0	0	0	0	0	0	0	0	1	0	4	4	4	4	0	4	4	0	0	4	0	1	1	3	1	1	3	1	1
367	376	2	20	2	5	166	60	5	5	2	3	3	3	2	3	2	3	4	2	1	2	1	0	2	1	1	1	3	1	1	3	1	1	1	1	1	3	2	1	3	0	3	2	4	3	3	4	2	4
368	377	2	20	2	5	161	56	4	5	4	4	4	4	4	4	1	1	4	2	0	0	0	0	0	0	0	0	2	1	2	1	1	0	0	2	0	0	2	2	2	2	5	3	5	5	5	5	5	5
369	378	2	20	2	5	166	107	5	5	3	4	4	3	3	4	2	2	4	3	1	2	1	1	0	0	0	0	1	1	1	3	2	2	1	1	1	4	1	3	2	1	4	3	2	4	3	4	2	4
370	379	2	21	2	5	163	58	5	5	1	1	1	2	2	2	3	2	3	2	2	2	0	1	1	1	2	1	2	2	2	2	3	2	2	2	2	3	2	2	3	2	3	3	3	3	3	3	3	3
371	380	2	20	2	5	166	58	5	5	5	5	5	5	3	5	2	1	2	2	1	1	1	1	1	1	1	1	2	2	2	0	0	0	0	2	0	0	1	4	0	1	5	5	5	5	5	5	5	5
372	381	2	19	2	5	164	50	4	4	4	4	4	4	4	4	3	3	4	3	1	1	1	1	0	1	1	2	2	2	2	1	1	1	1	2	1	1	1	3	1	1	4	4	2	4	3	4	3	4
373	382	1	20	2	5	174	65	5	5	4	4	4	4	4	4	4	4	4	3	0	0	0	0	0	0	0	1	0	1	1	3	1	1	2	0	1	3	0	3	1	1	4	4	4	4	4	4	4	4
374	383	2	20	2	5	173	55	4	4	4	5	5	5	5	5	4	1	4	2	2	3	3	3	2	2	3	3	2	2	3	2	2	2	2	3	1	2	2	2	1	3	3	4	4	4	3	3	3	3
375	384	2	19	2	5	164	58	5	5	2	2	4	4	2	2	3	2	3	4	3	3	3	3	3	3	3	3	3	3	3	3	2	2	2	3	1	4	3	1	3	3	3	3	1	4	3	3	3	3
376	385	2	20	2	5	164	53	5	5	4	4	4	4	4	4	4	3	3	3	2	3	2	1	3	1	1	1	1	1	1	2	1	2	1	1	1	2	2	3	1	1	4	3	4	4	4	3	3	4
377	386	2	20	2	5	170	58	4	4	3	2	2	2	3	3	3	2	3	3	2	2	2	2	2	1	2	3	1	1	2	1	0	0	2	2	2	2	2	3	1	2	3	3	3	3	3	3	3	4
378	387	2	20	2	5	158	52.5	5	5	4	4	4	4	4	4	4	2	4	2	1	1	1	2	2	1	1	1	2	2	2	2	1	1	1	2	1	1	2	1	1	2	4	4	4	4	4	4	4	4
379	388	2	20	2	5	164	57	5	5	3	3	3	4	3	3	3	3	3	3	1	1	0	1	1	0	1	1	2	2	2	2	1	1	1	1	1	2	1	3	1	1	4	4	4	4	4	4	4	4
380	389	2	20	2	5	161	53	4	4	1	1	2	2	1	3	2	3	1	1	0	1	0	3	1	1	0	2	1	2	0	1	1	1	2	1	1	3	2	4	1	3	5	3	4	4	3	4	3	3
381	390	2	20	2	5	152	48	5	5	4	4	4	4	2	4	3	2	3	2	1	1	1	1	1	0	1	1	1	1	1	1	1	2	1	1	1	1	1	4	1	1	4	4	3	4	4	4	3	4
382	391	2	19	2	5	176	60	5	4	4	4	4	4	4	4	1	2	4	2	0	0	0	1	0	0	1	2	2	2	2	1	1	1	1	1	1	3	1	3	1	2	5	3	3	4	4	4	4	4
383	392	2	20	2	5	164	64	5	5	4	4	4	4	4	4	3	2	3	4	1	2	0	0	2	0	0	2	4	2	4	3	2	2	2	1	3	3	1	2	2	3	3	3	3	3	3	3	3	3
384	393	2	20	2	5	166	49	5	5	3	3	3	4	4	4	3	2	3	3	3	3	3	2	3	2	1	1	3	2	3	0	0	0	0	2	0	0	1	4	0	2	5	4	3	4	3	4	3	3
385	394	2	20	2	5	161	54	5	4	3	3	4	2	3	4	3	2	3	3	0	0	0	0	0	0	0	2	1	2	2	2	2	2	2	2	2	2	2	2	2	1	3	3	3	3	3	3	3	3
386	395	2	19	2	5	171	64	3	4	2	2	2	2	2	2	2	2	2	2	2	2	0	3	0	2	2	1	2	2	1	3	1	3	1	3	1	3	1	3	3	1	4	4	4	4	4	4	4	4
387	396	2	20	2	5	168	58	5	4	3	4	4	4	4	4	2	2	4	3	0	0	1	1	0	1	1	1	2	2	2	1	1	1	1	2	1	1	2	3	1	2	4	4	4	4	4	4	4	4
388	397	2	20	2	5	168	65	5	5	3	3	3	3	3	3	3	2	3	3	0	0	0	0	0	0	0	0	2	2	2	1	1	1	1	2	1	1	2	3	1	2	4	4	4	4	4	4	4	4
389	398	2	21	2	5	164	51	5	5	3	3	3	3	2	3	3	2	2	2	3	1	1	3	3	3	2	2	2	2	2	1	1	1	1	1	0	2	1	3	1	1	5	4	3	4	4	4	2	4
390	399	2	21	2	5	165	105	4	4	1	1	1	1	1	1	1	2	1	1	1	1	1	1	1	2	1	1	2	2	1	4	4	4	4	2	4	4	2	0	4	3	1	1	5	4	1	2	1	2
391	400	2	20	2	5	166	65	3	2	4	4	4	4	4	4	4	3	4	4	0	0	0	0	0	0	0	0	1	3	3	2	1	3	2	0	0	2	3	3	3	2	3	3	3	3	3	2	4	3
392	401	2	20	2	8	161	43	5	5	3	3	3	3	3	3	2	2	2	3	3	2	3	3	2	2	3	3	1	2	2	2	2	2	2	2	2	2	2	2	2	2	3	3	3	3	3	3	3	3
393	402	2	20	2	5	174	72	5	4	5	5	5	5	4	5	4	4	4	5	0	0	1	0	1	0	0	2	4	4	4	0	0	0	0	4	0	0	4	4	0	4	5	5	5	5	5	5	5	5
394	403	2	20	2	1	163	50	5	5	4	4	2	2	2	2	2	2	4	2	1	1	1	1	1	1	1	1	2	2	2	1	1	1	1	2	1	1	2	3	1	2	4	4	4	4	4	4	4	4
395	404	1	19	1	1	180	70	3	4	2	3	2	3	5	3	3	1	5	3	0	3	2	0	0	0	0	0	2	1	4	1	1	1	1	1	1	1	1	3	1	2	4	4	4	4	3	4	4	4
396	405	2	19	2	5	172	55.5	5	4	2	4	3	3	2	3	2	1	2	2	0	0	0	3	1	2	2	3	3	1	3	3	3	3	1	3	1	3	1	2	3	2	2	4	4	4	4	3	4	4
397	406	2	19	2	5	173	70	5	4	4	4	4	4	4	4	4	3	4	4	0	0	0	2	0	0	2	2	0	0	1	1	1	1	1	1	1	1	0	3	1	0	4	4	4	4	4	4	4	4
398	407	2	20	2	5	161	60	5	5	3	4	3	4	3	3	4	3	4	4	1	2	1	1	1	1	2	1	2	2	2	2	2	2	2	2	2	2	2	2	2	2	3	3	3	3	4	2	4	2
399	408	2	19	2	5	160	49	5	5	4	4	4	4	2	4	1	2	1	1	3	1	0	2	0	1	3	0	0	0	0	1	1	1	1	0	1	1	0	4	1	0	4	4	4	5	5	5	3	3
400	409	1	22	2	8	180	130	5	5	5	5	5	5	5	5	5	4	5	5	0	1	0	0	0	0	0	0	0	0	0	0	1	0	0	0	0	1	0	4	0	0	5	5	5	5	5	5	5	5
401	410	1	21	2	8	187	72	5	5	3	4	4	3	3	4	3	1	4	2	1	1	1	1	0	0	1	1	1	1	2	4	3	2	2	2	1	4	1	1	3	2	3	3	4	4	4	4	3	3
402	411	2	19	2	5	188	70	3	4	5	4	3	3	2	4	2	4	2	4	1	3	3	1	3	3	3	3	1	4	1	2	1	2	1	3	2	2	1	3	2	3	4	1	5	2	3	4	3	3
403	412	2	20	2	5	167	55	5	5	4	5	4	4	4	5	4	3	4	4	1	1	0	1	1	0	1	1	3	2	2	1	1	1	1	2	1	1	2	3	1	2	4	4	3	4	4	4	4	4
404	413	2	20	3	3	160	52	2	3	3	4	3	3	2	2	2	2	2	4	1	1	1	1	1	1	1	1	2	3	0	3	3	3	2	1	2	3	1	0	3	2	2	2	1	1	2	1	2	1
405	414	1	21	2	8	180	75	5	5	5	5	5	4	4	5	4	4	4	5	2	2	0	2	1	0	2	1	1	2	2	3	2	2	1	2	0	4	1	3	2	1	5	3	5	5	5	5	5	5
406	415	2	20	2	8	160	51.5	5	5	5	5	5	5	5	5	5	4	5	5	0	0	0	0	0	0	0	0	0	0	0	0	0	0	0	0	0	0	0	4	0	0	5	5	5	5	5	5	5	5
407	416	1	20	1	8	181	82	4	4	4	5	5	5	5	5	4	3	5	4	0	0	0	3	0	1	2	0	3	3	3	0	0	1	0	3	0	2	1	4	0	3	5	5	3	5	5	5	4	5
408	417	1	28	7	1	175	74	5	5	5	5	5	5	5	5	5	4	5	5	0	0	0	0	0	0	0	0	0	0	0	0	0	0	0	0	0	0	0	4	0	0	5	5	5	5	5	5	5	5
409	418	1	19	1	1	181	95	5	5	5	5	5	5	5	5	5	4	5	5	0	0	0	0	0	0	0	0	1	2	2	1	1	0	0	4	1	0	4	3	1	4	5	4	5	5	5	3	4	4
410	419	2	18	2	2	172	72	5	5	4	5	5	5	5	5	2	2	4	5	1	1	1	1	1	1	1	1	1	1	1	2	2	3	3	0	3	3	0	1	2	1	3	3	3	2	2	1	1	1
411	420	2	20	2	5	174	52	5	5	3	4	4	4	5	4	2	1	2	2	0	1	0	2	0	2	2	3	1	1	3	1	1	1	1	1	1	1	1	2	1	1	4	4	4	4	4	4	4	4
412	421	2	22	4	8	163	60	5	5	3	3	3	3	3	3	3	2	3	3	1	1	1	1	1	1	1	1	1	1	1	2	2	2	3	1	3	3	1	2	2	2	5	5	5	5	5	4	4	4
413	422	1	22	4	1	180	90	5	5	5	5	5	5	5	5	5	4	5	5	2	2	2	2	2	2	2	2	2	2	2	1	1	2	3	2	2	1	2	2	1	2	4	3	2	3	4	4	5	4
414	423	2	22	4	8	178	90	5	5	3	4	4	4	4	4	2	3	2	4	2	3	2	0	0	0	0	0	4	4	4	0	0	0	0	4	0	0	4	4	0	4	5	5	4	4	5	5	4	4
415	424	1	22	4	1	172	60	5	5	4	3	4	4	3	4	2	1	2	2	1	0	1	0	0	1	0	2	2	2	2	3	3	2	2	2	2	4	2	2	2	2	3	3	3	3	3	3	3	3
416	425	2	21	4	1	160	55	5	5	5	5	5	5	5	5	4	4	5	5	0	0	0	0	0	0	1	1	0	1	1	3	0	0	0	1	0	3	1	4	0	1	5	5	5	5	5	5	5	5
417	426	1	23	4	1	172	65	5	5	5	5	5	5	5	5	5	4	5	5	1	1	1	1	1	1	1	1	2	2	2	2	2	2	2	2	2	2	2	2	2	2	3	3	3	3	3	3	3	3
418	427	1	22	4	1	178	75	5	5	3	5	5	5	3	5	5	4	3	3	0	0	0	0	0	0	0	0	3	3	3	2	0	1	1	3	1	4	3	3	1	3	4	3	4	4	4	4	4	4
419	428	1	22	4	1	170	65	5	5	4	4	4	4	4	4	5	4	5	4	0	0	0	1	0	0	1	1	2	2	2	2	1	1	1	2	1	2	2	3	1	2	4	4	4	4	4	4	4	4
420	429	1	23	4	1	179	70	5	5	4	4	4	4	3	4	2	2	3	2	1	1	1	1	1	1	1	2	2	2	1	1	1	1	1	1	1	1	2	3	1	2	4	4	4	4	4	4	4	4
421	430	2	21	4	1	170	65	5	5	5	5	5	5	5	5	5	4	5	5	0	0	0	0	0	0	0	0	0	0	0	0	0	0	0	0	0	0	0	4	0	0	5	5	5	5	5	5	5	5
422	431	2	22	4	1	160	55	5	4	1	1	1	1	1	1	1	0	1	1	3	2	0	0	2	0	0	0	4	4	4	3	3	3	3	4	3	3	4	1	3	4	3	1	3	1	1	1	1	1
423	432	1	22	4	1	173	70	5	5	5	5	5	5	5	5	5	2	5	5	0	0	0	0	0	0	0	0	2	1	2	2	2	0	0	2	0	0	2	2	2	2	5	5	5	5	5	5	5	5
424	433	2	22	4	8	168	55	5	5	4	4	4	4	4	4	3	3	3	3	1	1	1	0	0	0	0	0	2	0	0	1	1	1	1	0	1	1	0	3	1	0	4	4	4	4	4	4	4	4
425	434	1	22	4	1	181	113	5	5	4	4	4	4	3	4	4	3	4	4	1	1	1	1	1	1	2	1	2	2	2	2	1	1	1	3	1	1	1	3	1	2	4	3	4	4	3	3	3	3
426	435	1	19	1	1	170	52	1	1	1	1	1	1	1	1	1	0	1	1	1	2	0	0	0	0	0	0	0	0	0	4	4	4	4	0	4	4	0	0	4	0	1	1	1	1	1	1	1	1
427	436	1	21	4	8	177	70	5	5	4	4	4	4	4	4	2	2	2	3	1	1	1	2	2	1	1	0	2	2	2	3	3	3	1	2	1	3	2	3	1	2	4	4	4	2	4	4	4	4
428	437	1	22	4	1	182	70	4	4	4	4	4	4	4	4	4	3	4	4	3	0	0	0	1	1	3	3	3	4	2	1	1	4	2	3	1	1	1	2	2	2	4	5	3	4	2	2	2	5
429	438	1	21	4	1	173	70	5	3	3	4	4	4	4	4	3	3	2	4	2	0	0	0	0	0	0	2	2	2	2	2	2	2	2	2	2	2	2	2	2	2	3	3	3	4	4	3	3	3
430	439	1	22	4	1	180	66	5	4	4	4	4	4	4	4	4	3	4	4	1	1	1	1	1	1	1	1	2	2	2	1	1	1	1	2	1	1	2	2	1	2	4	4	4	4	4	4	4	4
431	440	2	22	4	1	165	56	5	5	3	3	3	3	2	2	2	4	3	4	3	2	2	2	1	1	1	1	2	3	3	2	2	2	2	2	0	2	2	1	1	2	4	3	3	5	5	5	5	5
432	441	1	22	4	1	177.5	66	5	5	4	4	4	4	4	5	4	4	3	3	0	0	0	0	0	0	0	1	0	0	0	1	1	1	1	0	1	1	0	3	0	0	4	4	4	4	4	4	4	4
433	442	2	21	4	1	158	49	5	4	2	4	4	3	1	4	1	0	2	1	1	1	2	1	0	1	1	3	2	2	2	0	0	0	0	2	0	0	0	4	0	2	5	5	3	5	5	3	5	5
434	443	1	22	4	1	182	85	5	5	3	3	4	4	3	4	4	2	4	3	2	3	3	2	2	2	1	2	2	2	2	2	2	1	1	2	1	3	2	3	2	2	4	4	4	4	4	4	4	4
435	444	2	22	4	1	155	45	5	5	4	4	4	4	3	4	4	3	4	3	0	0	0	1	0	0	1	2	2	2	2	2	2	1	1	2	1	1	2	3	1	3	4	4	3	4	4	4	4	4
436	445	1	24	4	1	170	56	5	4	2	2	2	3	3	3	3	0	1	2	1	0	1	1	0	1	1	0	2	2	2	2	3	2	2	2	1	3	1	2	2	2	3	3	3	3	3	3	3	3
437	446	2	22	4	1	168	60	5	5	4	4	4	4	3	4	4	3	3	3	1	1	1	1	1	1	1	1	1	1	2	1	1	1	1	2	1	1	2	3	1	2	4	4	4	4	4	4	4	4
438	447	1	21	4	1	179	70	5	5	4	4	4	4	4	4	4	3	4	4	1	1	2	2	0	2	2	2	2	2	2	1	1	1	1	2	1	1	2	2	2	2	4	4	4	4	4	4	4	4
439	448	1	21	4	8	175	75	3	3	3	2	2	3	4	3	2	2	3	3	1	2	2	1	0	0	1	2	2	2	2	2	2	3	1	1	2	2	1	2	2	0	3	3	3	3	3	3	3	3
440	449	1	20	3	1	179	66	5	5	3	4	4	5	4	4	4	3	3	3	1	1	1	1	1	1	1	1	1	2	1	1	1	0	0	1	1	0	1	4	0	1	4	4	4	5	4	3	4	4
441	450	2	21	3	1	170	86	4	4	1	1	1	1	1	1	5	0	1	1	2	0	2	2	2	2	2	0	2	1	2	3	2	3	2	2	2	1	3	2	2	4	3	4	4	3	3	3	3	5
442	451	2	21	3	1	162	52	4	4	4	4	4	4	4	4	4	3	4	4	2	2	2	2	2	2	2	2	2	2	2	1	1	1	1	2	1	1	2	3	1	2	4	4	4	4	4	4	4	4
443	452	2	20	3	1	154	67	5	4	3	4	4	4	4	4	3	3	4	4	0	0	1	1	0	0	0	0	2	2	1	3	3	3	1	2	1	1	1	1	2	2	4	4	4	4	4	4	4	3
444	453	1	22	3	1	185	100	1	1	3	5	3	2	2	2	1	4	1	3	0	0	0	0	2	0	2	0	1	2	2	3	0	1	1	3	1	1	2	4	3	4	3	4	3	2	3	3	5	5
445	454	2	21	3	1	163	62	5	5	3	4	4	4	3	4	4	2	3	3	1	0	1	2	0	1	3	2	2	2	3	2	1	0	1	2	1	1	2	2	2	2	4	4	3	4	4	4	4	4
446	455	1	21	3	1	179	74	5	4	4	4	4	4	4	4	4	1	3	2	3	2	1	2	1	2	1	2	2	3	2	3	1	3	3	3	1	4	3	2	1	2	4	3	4	4	4	4	4	3
447	456	1	22	3	1	177	80	5	5	4	4	3	4	3	4	3	1	3	2	0	0	0	2	0	1	2	0	2	2	2	2	2	2	2	2	2	2	2	2	2	2	3	3	3	3	3	3	3	3
448	457	1	22	3	1	178	62	5	5	4	4	4	4	4	4	5	3	4	4	1	1	2	2	2	2	2	2	2	2	2	2	2	2	2	2	2	2	2	2	2	2	3	3	3	3	3	3	3	3
449	458	1	21	3	1	175	63	5	5	4	4	4	4	3	4	3	3	3	4	2	1	1	2	1	0	2	2	2	2	1	2	1	1	1	2	1	2	1	2	1	2	4	4	4	3	3	4	3	4
450	459	2	21	3	1	175	60	5	5	4	4	4	4	4	4	1	4	3	5	2	2	2	1	1	0	1	0	3	3	2	0	0	0	0	3	0	0	1	4	0	2	5	5	5	5	5	5	5	5
451	460	1	22	3	1	170	65	4	5	3	3	3	3	3	3	3	1	3	3	0	0	0	1	0	0	1	0	1	1	1	1	2	1	1	1	1	1	2	2	1	1	4	4	4	4	4	4	4	4
452	461	1	20	3	1	182	100	5	5	4	4	4	3	2	4	2	1	2	1	0	0	0	0	0	0	0	0	1	0	0	2	0	1	1	0	0	4	0	3	0	0	4	5	5	5	4	4	4	5
453	462	1	22	3	1	183	75	5	5	5	4	4	4	4	4	4	1	3	1	3	3	2	3	3	3	3	0	1	3	3	3	2	2	2	1	1	3	3	2	2	4	4	2	1	2	3	3	3	2
454	463	2	20	3	1	155	50	5	4	3	4	4	4	3	4	2	2	3	3	1	2	1	1	2	1	1	1	2	2	2	2	2	2	1	1	1	2	2	2	2	2	4	3	2	4	3	3	3	3
455	464	1	22	3	1	181	64	4	4	3	3	3	3	2	3	2	3	3	2	2	2	2	2	2	2	2	2	2	2	2	2	1	1	1	2	1	2	2	2	1	2	3	4	4	4	4	4	4	4
456	465	2	20	3	1	155	46	5	4	4	3	3	4	2	3	2	2	1	1	0	1	1	2	1	0	3	1	1	1	2	0	0	0	0	3	0	2	1	4	0	2	4	3	5	4	4	4	4	4
457	466	1	21	3	1	178	73	5	5	5	5	5	5	5	5	5	4	5	5	0	3	0	2	1	1	1	2	0	0	0	0	0	0	0	0	0	0	0	4	0	0	5	5	5	5	5	5	4	3
458	467	1	21	3	1	173	59	5	5	3	4	4	4	4	4	3	1	3	3	2	3	3	2	2	1	0	1	2	2	2	4	1	1	3	2	0	1	1	0	3	1	5	3	3	4	3	4	3	4
459	468	2	21	3	1	162	55	4	5	3	3	3	2	2	4	3	2	3	3	2	2	1	2	2	2	2	2	1	1	2	2	2	1	1	1	0	1	1	2	1	1	4	3	3	4	4	4	4	4
460	469	1	22	3	1	170	64	5	5	4	4	4	4	4	4	2	1	2	2	1	2	1	1	1	1	1	1	2	2	2	1	1	1	1	2	1	2	2	3	1	2	4	4	4	4	4	4	4	4
461	470	1	21	3	1	163	58	5	5	1	1	1	1	1	1	1	0	1	1	0	0	0	2	0	0	2	2	0	0	0	0	0	0	0	0	0	0	0	4	0	0	5	5	3	5	5	5	4	5
462	471	1	21	3	1	183	94	5	5	4	4	3	3	3	3	4	3	4	3	3	3	1	1	1	1	1	1	2	2	2	2	2	2	1	2	1	1	2	2	2	2	4	4	4	4	4	4	4	4
463	472	1	21	3	1	183	85	5	5	4	4	4	4	3	4	4	3	3	4	3	2	0	2	0	1	1	2	4	4	4	2	1	2	1	4	1	3	4	4	0	3	4	4	4	4	4	4	4	4
464	473	2	21	3	1	162	50	5	5	2	2	2	2	1	2	3	0	1	1	3	1	2	3	0	1	0	2	2	2	2	1	2	0	0	1	0	2	0	3	0	0	5	5	4	5	5	5	4	5
465	474	1	22	3	1	171	74	5	4	3	4	4	4	5	4	3	2	3	2	1	1	1	2	1	1	2	2	2	2	2	3	2	0	1	2	0	3	2	1	1	1	5	5	4	4	4	4	3	3
466	475	1	22	3	1	176	83	5	5	4	4	4	4	3	4	3	2	3	3	0	0	3	3	0	3	3	3	2	2	2	1	1	1	1	2	1	1	2	3	1	2	4	4	4	4	4	4	4	4
467	476	1	21	3	1	178	67	5	5	5	5	5	5	5	5	4	1	4	4	1	1	0	0	0	1	1	1	1	0	0	1	0	1	0	1	0	1	1	3	1	1	5	3	5	5	5	5	3	5
468	477	1	21	3	1	176	75	5	5	4	4	4	4	4	4	4	3	4	4	2	2	2	2	2	2	2	2	3	2	2	2	1	1	1	3	1	1	3	3	1	3	4	4	4	4	4	4	4	4
469	478	2	21	3	1	163	57.5	5	4	4	5	5	4	4	5	2	4	4	4	1	1	1	1	1	1	1	3	2	1	3	1	1	0	0	1	0	1	1	3	1	1	4	4	4	4	4	4	4	4
470	479	1	21	3	1	174	57	5	5	4	4	4	4	2	4	2	3	3	2	0	0	0	1	0	1	0	0	1	1	1	3	3	2	2	1	1	3	1	2	2	1	4	3	3	4	3	3	4	3
471	480	2	20	3	1	164	62	4	4	4	3	3	3	3	4	3	2	3	3	1	1	1	2	1	1	2	2	2	2	2	2	2	2	1	2	1	3	2	3	1	2	4	3	4	4	4	4	4	4
472	481	2	20	3	1	166	77	5	5	3	3	3	3	2	3	3	3	3	3	1	1	2	1	1	1	1	1	1	2	1	3	2	2	2	1	1	3	1	2	3	1	4	4	4	4	4	4	4	4
473	482	2	20	3	1	160	50	4	4	3	3	3	3	2	3	2	1	2	1	1	1	2	3	1	3	3	3	3	3	3	3	2	3	3	3	2	3	3	1	3	3	2	2	3	4	2	3	3	2
474	483	1	21	3	1	170	65	4	4	5	5	5	5	5	5	4	3	4	3	0	0	2	2	2	1	1	1	2	2	2	1	1	2	1	2	1	3	3	3	1	2	4	5	4	4	4	4	4	4
475	484	2	21	3	1	164	54	5	5	4	4	4	4	2	4	2	2	3	4	0	0	0	1	0	2	2	0	2	2	1	1	0	1	0	2	0	0	1	4	1	1	4	5	5	5	5	5	5	5
476	485	1	21	3	1	171	55	5	5	3	3	3	3	3	3	3	3	2	3	1	1	1	1	1	1	2	3	4	4	2	2	1	1	2	4	1	1	3	2	1	3	4	4	3	3	3	3	3	3
477	486	2	23	3	1	170	70	4	4	4	4	4	4	3	4	3	3	2	2	0	0	1	2	1	1	1	3	2	2	2	1	1	1	1	2	1	1	1	3	1	2	4	4	4	4	4	4	4	4
478	487	2	21	3	1	164	53	5	5	4	5	4	4	4	4	4	2	4	3	1	1	1	3	1	1	3	2	2	2	2	2	2	1	1	2	0	1	2	3	1	2	5	3	3	4	4	4	4	4
479	488	1	21	3	1	175.5	66.6	5	5	3	3	3	3	3	3	3	2	3	3	2	1	1	1	1	1	2	1	2	2	2	2	2	1	2	2	1	3	2	2	2	2	4	4	4	4	4	4	4	4
480	489	2	22	4	1	168	60	5	5	3	3	3	3	3	3	3	2	4	4	1	1	0	1	1	0	1	0	2	1	2	2	1	1	1	2	0	2	1	2	1	2	4	4	3	4	4	4	4	4
481	490	2	21	3	1	181	95	5	3	5	5	5	5	3	5	3	4	4	4	0	0	0	0	0	0	0	0	1	1	1	1	1	2	0	1	0	0	0	3	1	1	5	5	5	5	5	5	5	5
482	491	2	20	3	1	165	55	5	5	3	4	4	4	3	4	3	2	4	4	1	0	0	1	0	0	1	1	2	2	2	1	1	1	1	2	1	1	2	2	1	2	4	4	5	5	5	4	2	4
483	492	2	21	3	1	163	72	5	5	4	4	4	4	4	4	4	2	3	3	3	3	2	2	2	2	2	2	3	3	2	0	0	0	0	2	0	1	2	4	0	2	4	4	4	4	4	4	4	4
484	493	2	20	3	1	168	58	5	5	5	5	5	5	5	5	2	3	4	2	3	3	1	1	1	3	3	3	2	3	3	2	1	2	2	2	2	1	2	2	2	3	3	4	4	5	3	3	3	4
485	494	2	21	3	1	169	58	5	4	2	2	2	2	2	2	2	2	2	3	1	1	2	2	0	1	2	3	3	2	3	3	3	3	3	3	2	2	3	2	2	2	3	4	4	4	4	4	4	4
486	495	2	21	3	1	165	54	1	2	3	2	3	4	2	3	3	3	4	1	2	3	0	0	2	2	0	2	2	2	3	2	1	1	0	3	1	2	2	2	2	1	2	3	4	4	2	4	4	5
487	496	2	20	3	1	170	47	5	3	4	4	3	4	3	4	3	1	4	2	0	0	0	2	0	1	2	0	2	2	1	3	2	2	2	2	3	3	1	3	1	2	4	3	4	3	4	3	3	4
488	497	1	21	3	1	174	55	5	5	3	2	3	3	2	2	1	3	1	3	1	1	1	0	0	0	1	3	2	2	2	3	2	2	1	2	0	0	2	2	1	2	5	4	4	4	4	4	4	4
489	498	1	21	3	1	177	86	5	5	4	4	4	5	4	4	3	2	3	3	0	1	0	2	0	1	1	0	2	2	2	2	2	1	1	2	1	2	2	3	1	2	4	4	4	4	4	4	3	4
490	499	1	21	3	1	168	58	4	4	3	3	3	3	4	4	1	3	2	2	3	1	2	2	2	2	2	2	2	2	2	2	2	2	1	2	2	3	2	2	2	2	3	2	3	3	2	3	2	2
491	500	2	21	3	1	166	60	4	4	3	3	3	3	3	4	3	2	3	2	2	1	1	2	1	2	2	3	2	3	2	2	2	1	1	2	1	3	2	3	1	2	4	4	4	4	4	4	4	4
492	501	2	21	3	1	166	50	5	5	4	4	4	4	2	4	2	3	3	2	1	1	1	1	1	1	1	1	2	2	2	1	1	1	1	2	0	1	1	2	1	1	4	5	5	5	5	4	5	5
493	502	1	21	3	1	190	75	5	5	4	5	4	4	4	4	3	1	3	3	2	3	1	1	1	0	2	1	2	2	3	3	1	2	1	1	1	3	1	3	2	2	4	3	3	4	4	3	4	3
494	503	1	21	3	1	180	62.5	5	4	1	1	1	1	1	1	1	0	1	1	3	0	1	2	0	1	1	2	3	1	3	4	4	4	4	1	4	4	1	0	4	1	2	1	3	1	1	2	1	1
495	504	1	20	3	1	180	100	5	5	1	1	1	1	1	1	4	2	2	1	0	0	0	1	0	0	0	0	2	2	3	3	2	3	2	2	1	2	1	0	3	1	4	3	3	3	2	2	2	2
496	505	1	20	3	1	179	66	5	4	4	4	4	4	4	4	3	2	4	1	2	0	0	0	0	0	1	1	2	2	3	3	1	1	3	2	1	3	1	1	1	1	4	3	4	4	4	4	4	4
497	506	2	21	3	1	156	51	3	4	4	4	4	4	3	4	3	2	4	2	1	1	2	3	1	1	2	3	3	2	3	2	1	1	1	3	1	1	2	2	1	3	3	3	3	4	4	3	3	4
498	507	1	22	3	1	175	72	5	4	4	4	4	4	4	4	3	3	4	4	0	0	1	1	1	0	1	2	2	2	2	2	2	2	1	1	0	2	1	3	2	2	4	3	4	4	4	4	4	4
499	508	2	21	3	1	166	53.5	5	5	3	3	3	3	3	3	2	2	2	2	1	1	2	2	1	1	2	0	3	2	4	0	0	0	0	3	0	0	4	4	0	2	5	5	5	5	5	5	5	5
500	509	2	21	3	1	167	54	2	4	2	2	3	2	1	2	2	3	2	2	3	0	0	3	0	1	3	0	3	3	4	1	2	2	3	4	2	2	3	1	3	3	3	3	2	2	2	2	3	3
501	510	1	22	3	8	181	77	5	5	1	1	1	1	1	1	1	0	1	1	0	0	0	0	2	0	0	0	1	0	1	0	0	0	0	0	0	3	0	4	0	0	5	5	5	5	5	5	5	5
502	511	2	21	3	1	162	58	5	5	5	5	5	5	5	5	3	3	3	3	2	1	1	2	1	1	2	0	1	1	1	2	1	1	1	1	0	0	1	2	1	1	5	4	5	3	3	4	5	4
503	512	2	21	3	1	173	60	5	5	2	2	2	2	1	2	1	2	1	1	0	3	2	1	3	0	0	1	3	2	2	4	1	4	4	3	4	4	3	3	1	2	1	3	3	3	3	3	1	3
504	513	2	20	3	1	158	47	4	4	3	3	3	3	3	3	2	1	3	2	2	1	2	1	0	1	1	2	2	2	2	3	2	2	1	2	1	1	2	3	1	2	4	4	4	4	4	4	3	4
505	514	2	21	3	1	173	54	5	5	3	3	3	3	3	3	3	2	3	3	0	0	0	0	0	0	0	0	1	1	1	2	2	2	2	1	2	2	1	1	2	1	3	3	3	3	3	3	3	3
506	515	2	25	3	1	163	50	5	5	2	2	2	2	2	2	3	1	2	1	2	0	1	2	0	0	2	0	1	1	1	4	4	3	4	2	1	4	1	0	4	2	4	5	5	5	5	5	4	4
507	516	2	20	3	1	166	57	4	4	4	4	4	4	3	4	4	3	2	3	1	2	1	3	3	1	2	3	3	2	3	3	3	2	1	3	1	3	3	1	2	3	5	4	4	5	3	5	4	4
508	517	2	21	3	1	165	50	4	5	2	3	3	2	2	2	2	2	2	2	1	2	0	1	1	1	2	0	2	2	2	1	1	2	1	2	1	1	1	2	2	2	4	2	2	2	4	2	2	2
509	518	1	20	3	1	181	68	5	5	3	3	3	3	2	3	2	2	3	3	1	1	0	1	0	1	0	0	1	1	2	0	0	0	0	1	0	1	1	2	0	1	5	5	5	5	5	5	5	5
510	519	1	21	3	1	172.5	60	5	5	3	3	3	3	3	3	1	3	1	3	1	2	0	0	1	0	0	1	1	1	1	2	1	1	1	1	1	2	1	2	2	1	4	3	4	4	2	4	3	4
511	520	2	21	3	1	167	64	4	4	4	4	5	5	4	4	1	4	3	3	2	1	1	1	1	2	3	3	2	1	3	1	1	0	0	1	0	1	1	3	0	2	5	4	4	5	3	3	4	4
512	521	1	23	3	1	179	77	5	5	4	4	4	4	4	4	4	3	4	4	0	0	0	0	0	0	0	0	1	1	1	1	1	1	1	1	1	2	1	3	1	1	4	4	4	4	4	4	4	4
513	522	1	22	3	1	180	51	5	4	3	3	3	3	3	3	2	2	3	3	1	2	2	3	2	1	2	1	2	2	2	1	3	2	2	1	2	2	1	3	0	1	2	2	4	4	4	3	2	4
514	523	2	21	3	1	165	56	4	4	5	5	5	5	5	5	2	3	3	4	1	3	1	1	2	1	1	1	1	1	1	3	1	2	1	1	0	3	1	1	2	1	4	5	5	5	5	5	5	5
515	524	1	18	1	8	190	103	4	4	4	4	5	5	5	5	4	4	5	4	1	2	2	0	1	2	3	0	2	2	3	0	0	0	0	2	0	1	2	3	0	2	5	4	3	4	4	4	4	3
516	525	1	21	3	1	174	84	4	4	3	3	3	3	3	3	4	3	3	3	1	1	1	1	1	1	1	1	1	1	1	1	1	1	1	1	1	1	1	3	1	1	4	4	4	4	4	4	4	4
517	526	1	22	3	1	173	55	5	5	3	3	3	3	3	3	3	2	3	3	2	2	2	2	2	2	2	2	2	2	2	2	2	2	2	2	2	2	2	2	2	2	3	3	3	3	3	3	3	3
518	527	1	21	4	1	172	64	5	5	2	2	2	2	2	2	3	2	3	3	0	0	0	0	0	1	1	1	0	0	0	2	2	2	2	2	2	3	1	1	2	1	3	3	3	3	2	3	3	3
519	528	1	24	6	1	176	90	5	5	5	5	5	4	4	4	5	4	3	5	0	0	0	0	0	0	1	0	2	3	3	1	1	1	2	3	1	2	2	2	1	3	4	4	4	4	4	3	4	3
520	529	1	18	2	1	180	73	5	5	4	4	4	4	4	4	2	2	2	3	1	2	2	2	2	1	2	1	2	2	3	2	2	2	1	3	1	2	3	1	2	3	4	3	3	3	3	3	4	4
521	530	1	21	3	1	175	60	5	5	4	4	4	4	4	4	4	3	4	4	1	0	3	0	0	3	0	0	2	2	2	1	1	1	1	2	1	1	2	2	2	2	4	4	4	4	4	4	4	4
522	531	2	24	6	1	180	60	5	5	4	4	4	4	4	4	2	3	2	3	1	1	1	1	1	1	1	1	2	2	2	1	1	1	1	2	1	3	2	3	1	2	4	3	4	4	4	4	4	4
523	532	2	20	3	1	155	43	4	4	3	4	4	4	2	4	1	3	2	3	3	2	1	1	1	2	1	2	1	1	3	0	0	0	0	2	0	0	0	4	0	1	5	5	5	5	5	5	5	5
524	533	2	22	3	1	164	45	5	5	4	5	3	5	3	3	4	2	4	3	1	1	1	1	1	1	1	1	2	3	3	2	1	2	3	3	2	1	2	2	2	3	3	2	3	2	2	3	3	3
525	534	1	21	3	1	189	90	5	4	3	3	3	3	3	3	3	2	3	3	2	2	2	2	2	2	2	2	2	2	2	2	2	2	2	2	2	2	2	2	2	2	3	3	3	3	3	3	3	3
526	535	2	21	3	1	162	54	4	4	3	3	3	3	3	3	3	2	3	3	1	1	1	1	1	1	1	1	2	2	2	2	2	2	2	2	2	2	2	2	2	2	3	3	3	3	3	3	3	3
527	536	1	21	3	1	180	75	5	5	5	5	5	5	5	5	5	4	5	5	0	0	0	0	0	0	0	0	0	0	0	0	0	0	0	0	0	0	0	4	0	0	5	5	5	5	5	5	5	5
528	537	1	22	3	1	180	75	5	4	1	2	3	3	3	2	2	1	2	2	1	0	1	1	0	1	0	1	2	3	1	1	2	1	1	3	0	1	4	2	2	2	4	4	4	5	4	5	4	5
529	538	1	21	3	1	183	75	5	5	3	3	3	3	3	3	3	2	3	3	2	0	0	2	0	0	2	0	2	2	2	1	2	0	0	2	0	3	2	3	0	3	5	3	3	5	5	5	5	3
530	539	1	20	3	1	176	80	4	4	4	4	4	4	4	4	4	3	4	4	0	0	1	2	0	0	0	0	3	3	3	2	2	2	2	3	2	2	3	2	2	2	3	3	3	3	3	3	3	3
531	540	1	21	3	1	180	108	5	5	5	5	5	5	5	5	5	4	5	5	0	2	1	0	0	0	0	0	2	2	2	2	3	2	4	2	1	4	2	0	3	1	4	4	5	5	3	2	1	4
532	541	1	22	3	1	175	73	5	4	3	3	3	3	3	3	3	2	5	3	2	3	2	3	1	2	2	2	2	2	2	0	0	1	1	2	1	1	2	4	1	2	4	3	2	4	2	4	2	4
533	542	1	20	3	1	170	75	5	5	4	4	4	4	4	4	3	3	4	3	0	0	1	2	0	1	2	0	2	2	2	2	2	2	2	2	2	2	2	2	2	2	3	3	4	3	3	3	3	3
534	543	2	20	3	1	166	60	3	4	1	3	3	2	3	3	4	0	2	3	2	3	1	1	1	1	1	1	1	1	3	1	0	1	1	2	1	1	2	4	0	3	4	4	2	4	3	4	3	2
535	544	2	21	3	1	165	63	4	4	3	3	3	3	3	3	2	1	2	4	0	0	0	0	0	0	0	0	2	2	3	3	1	2	2	2	1	4	3	1	1	2	4	3	5	3	1	3	3	3
536	545	2	21	3	1	174	45	4	3	1	1	1	1	1	1	1	0	1	1	0	0	0	0	0	0	0	2	1	1	1	4	4	3	2	2	1	3	3	0	1	3	4	3	4	2	2	2	2	2
537	546	2	21	3	1	160	58	5	5	4	4	4	4	4	4	4	2	4	3	1	0	0	2	0	0	1	0	2	1	2	1	1	1	1	2	1	1	1	3	1	1	4	4	4	4	4	4	4	4
538	547	1	21	3	1	176	55	5	5	3	3	3	3	3	3	3	2	3	3	2	2	0	2	2	2	1	1	2	1	2	0	0	0	0	1	0	0	1	4	0	1	5	5	5	5	5	5	4	5
539	548	2	20	3	1	155	47	5	4	5	5	5	5	5	5	5	4	5	5	1	1	1	1	0	0	0	2	1	1	1	1	1	1	1	1	1	1	1	3	1	1	4	4	4	4	4	4	4	4
540	549	1	20	3	1	185	80	5	5	4	4	4	4	4	4	4	4	4	4	0	0	0	0	0	0	1	0	1	1	1	1	0	0	1	1	1	1	1	3	1	1	5	4	3	5	4	4	4	4
541	550	1	21	3	1	170	60	5	5	4	4	4	4	3	4	4	2	3	2	1	2	0	0	3	3	3	3	3	2	3	2	1	1	2	3	1	3	2	1	3	3	4	3	3	4	2	3	3	4
542	551	1	20	3	1	175	90	5	5	5	5	5	5	5	5	4	4	4	4	1	2	2	0	1	1	2	1	1	1	1	1	1	2	1	1	0	2	0	3	1	2	5	3	3	3	3	3	3	4
543	552	2	20	3	1	164	51	5	5	2	2	2	2	2	4	2	3	1	3	1	2	2	1	2	0	1	1	3	3	2	2	1	2	2	2	1	1	2	2	1	2	4	3	3	3	4	3	4	4
544	553	1	20	3	1	183	72	5	4	5	5	5	5	5	5	4	3	5	5	3	3	3	1	1	1	1	1	1	0	2	1	1	1	1	2	1	1	2	3	1	2	4	4	3	3	4	4	4	4
545	554	2	21	3	1	160	57	5	5	1	1	1	1	1	1	3	0	1	1	2	1	0	3	2	3	2	0	2	2	2	3	3	2	2	2	1	3	2	2	2	2	3	2	4	4	3	4	3	3
546	555	2	21	3	1	168	55	4	4	5	5	5	5	5	5	5	3	5	4	0	0	1	0	1	0	0	0	1	1	1	0	0	1	1	1	1	0	1	4	1	1	5	3	4	4	4	4	3	4
547	556	2	20	3	1	165	50	4	4	3	3	3	4	3	4	2	2	3	3	2	2	3	3	1	3	2	0	3	3	4	1	1	2	1	4	1	1	4	2	1	4	4	3	3	3	4	3	3	3
548	557	2	21	3	1	173	53	4	4	1	1	1	1	1	1	5	0	2	1	0	0	0	2	0	2	3	1	3	3	2	1	4	3	3	3	1	0	3	0	4	1	4	4	3	3	3	3	3	3
549	558	1	21	3	1	171	75	5	5	3	4	4	4	3	4	3	4	3	4	1	0	0	1	0	0	1	0	1	1	1	2	1	2	1	1	1	1	0	3	2	1	4	4	4	4	3	4	4	4
550	559	2	21	3	1	164	72	5	5	2	4	2	4	3	5	2	4	5	2	0	0	0	0	0	0	2	2	2	2	2	2	2	2	2	2	2	2	2	2	2	2	3	3	3	3	3	3	3	3
551	560	1	21	3	1	175	70	5	4	4	4	4	4	4	4	3	2	3	3	2	2	2	2	2	2	2	2	2	2	2	1	1	1	1	2	1	1	2	3	1	2	4	4	4	4	4	4	4	4
552	561	1	20	3	1	178	73	5	5	4	4	4	4	3	4	2	3	4	3	2	2	1	1	1	1	1	1	1	1	1	1	1	1	1	1	1	1	1	3	1	1	4	4	4	4	4	4	4	4
553	562	1	18	3	1	180	90	5	5	3	3	3	3	3	3	3	2	3	3	0	0	0	1	0	0	0	0	2	2	2	1	1	1	1	2	1	3	2	2	2	2	4	3	4	4	3	3	3	3
554	563	1	22	3	1	168	60	5	5	3	4	3	3	2	4	2	1	3	2	0	0	0	3	0	1	3	0	3	3	4	1	1	1	1	3	1	2	2	3	1	3	4	2	4	4	2	4	5	5
555	564	1	21	3	1	174	67	5	5	3	3	3	3	3	3	2	2	3	3	0	0	1	0	1	0	0	1	2	2	2	2	2	2	2	2	2	2	2	2	2	2	3	3	3	3	3	3	3	3
556	565	2	20	3	1	163	58	5	5	2	2	2	2	2	2	2	1	2	2	0	0	0	2	0	1	1	0	1	1	1	1	1	1	1	1	1	1	1	3	1	1	4	4	4	4	4	4	4	4
557	566	2	21	3	1	158	48	5	4	4	4	5	4	4	4	3	3	3	4	0	0	0	1	1	1	1	1	2	2	2	1	1	1	1	2	1	1	2	3	1	2	4	4	4	4	4	4	4	4
558	567	1	22	3	1	174	52	5	5	2	2	2	2	2	2	3	1	2	4	0	1	0	0	1	0	0	0	2	2	3	1	1	1	1	2	1	2	1	3	1	3	4	4	4	4	4	4	4	4
559	568	2	20	3	1	163	51	4	4	4	3	3	3	3	4	4	2	3	3	2	1	1	2	2	2	2	2	3	2	3	2	2	1	1	3	1	3	2	2	2	2	3	2	4	3	4	3	4	3
560	569	2	21	3	1	163	54	4	4	4	4	4	4	4	4	2	3	3	3	3	3	3	2	3	2	1	3	3	2	3	2	2	2	1	2	1	2	2	2	2	2	4	4	4	4	4	4	4	4
561	570	2	21	3	1	164	57	5	5	3	2	4	2	1	4	1	4	1	1	1	1	0	1	0	2	1	3	3	3	2	3	3	3	2	3	3	4	2	1	3	3	2	2	2	2	2	2	2	2
562	571	2	20	3	1	159.5	68	4	4	2	2	2	2	2	2	2	1	1	2	0	0	0	2	0	2	2	0	1	1	1	3	3	2	1	1	0	3	1	4	1	1	5	4	3	4	4	3	3	3
563	572	1	21	3	1	167	52	5	5	2	2	2	2	2	3	1	3	1	2	1	1	1	2	1	1	1	1	2	2	2	4	3	3	3	2	2	4	2	1	3	2	2	2	3	2	2	2	1	2
564	573	1	22	3	1	172	56	5	5	4	4	3	4	3	4	2	3	2	3	1	0	0	3	0	1	3	0	1	1	1	1	1	1	1	1	0	3	1	2	2	1	4	3	4	4	3	4	3	4
565	574	1	23	3	1	185	90	5	5	4	4	4	4	4	4	4	3	4	4	0	0	0	0	0	0	0	0	1	1	1	0	0	0	0	1	0	1	1	4	0	3	4	4	4	4	4	4	4	4
566	575	1	22	3	1	175	70	5	4	4	4	4	4	4	4	4	3	4	3	1	1	1	1	0	1	1	0	1	1	2	2	1	2	1	1	1	2	1	3	2	1	4	3	4	3	3	3	3	4
567	576	2	21	3	1	168	60	3	3	3	4	4	4	3	4	3	2	3	2	1	1	1	1	1	1	1	2	3	3	3	0	0	0	0	3	0	0	3	4	0	3	5	5	5	5	5	5	5	5
568	577	2	21	3	1	155	50	5	4	3	2	4	3	3	4	2	1	2	2	2	2	0	3	2	3	2	2	2	1	2	1	1	1	1	2	1	1	2	3	1	2	4	4	4	4	4	4	4	4
569	578	2	20	3	1	163	55	4	5	4	5	5	4	3	4	1	1	4	2	0	2	0	0	1	2	0	1	2	1	1	1	3	2	1	1	0	4	1	1	1	1	3	4	5	4	4	4	3	3
570	579	1	21	3	1	170	80	5	5	3	4	4	4	3	4	4	2	3	3	1	0	0	1	0	0	0	1	2	2	2	1	1	1	1	2	1	3	2	3	1	1	4	3	4	4	4	4	4	4
571	580	1	20	3	1	170	55	5	5	2	2	2	2	2	2	3	2	3	3	0	1	0	1	1	1	1	0	2	1	2	3	3	3	3	1	3	3	2	1	3	1	2	2	4	2	3	3	3	3
572	581	1	20	3	1	180	72	3	3	4	3	3	3	1	3	4	1	2	2	0	0	0	0	0	0	2	0	1	1	0	2	3	3	1	0	3	2	0	2	1	1	2	2	2	4	4	5	4	4
573	582	1	22	3	1	172	60	5	5	4	4	4	4	4	4	4	3	4	4	0	0	0	2	0	0	0	0	2	2	2	2	2	2	2	2	1	1	2	2	2	2	4	4	3	3	3	3	3	3
574	583	1	20	3	1	176	71	4	5	4	4	4	4	3	4	4	3	4	2	1	3	2	2	3	1	3	1	2	2	1	2	1	2	1	1	1	4	1	3	1	1	4	3	4	4	4	4	4	4
575	584	2	21	3	8	163	58	5	5	4	4	4	4	4	4	4	3	4	4	0	0	0	0	0	0	0	0	1	1	1	1	1	1	1	1	1	1	1	3	1	1	4	4	4	4	4	4	4	4
576	585	2	21	3	1	168	50	3	3	3	3	4	3	2	2	2	2	3	4	1	0	3	3	2	0	0	3	1	1	1	2	2	1	1	2	1	1	3	1	0	2	4	4	3	3	3	1	3	4
577	586	1	20	3	1	185	83	5	5	5	5	5	5	5	5	5	4	5	5	0	0	0	0	0	0	0	0	0	0	0	0	0	0	0	0	0	0	0	4	0	0	5	5	5	5	5	5	5	5
578	587	2	21	3	1	159	56	5	4	3	3	3	3	3	3	3	2	3	3	1	1	1	1	1	1	1	1	3	2	2	2	2	2	2	2	1	1	2	2	2	2	3	3	3	3	3	3	3	3
579	588	1	21	3	8	175	80	5	5	4	3	2	3	2	4	5	4	5	5	0	0	1	0	1	0	1	0	1	1	1	1	1	1	1	1	1	2	1	2	1	2	4	3	4	4	4	4	4	4
580	589	1	21	3	1	187	80	5	5	5	5	5	5	5	5	4	4	5	5	1	0	0	2	0	0	3	2	1	1	1	0	0	0	0	1	0	0	1	1	0	1	5	5	4	5	5	5	5	5
581	590	2	21	3	1	167	76	5	5	5	3	3	3	3	3	2	4	3	5	2	2	2	2	2	2	2	1	3	3	2	2	2	0	0	2	0	0	2	3	2	2	5	5	5	5	5	4	4	3
582	591	1	22	3	1	180	75	4	5	4	4	4	4	4	4	4	3	3	4	0	0	0	1	0	0	1	0	1	1	1	2	2	2	2	1	1	2	1	2	2	1	4	3	4	4	4	4	3	4
583	592	2	22	3	1	160	50	5	5	4	4	4	4	4	4	3	2	3	4	0	0	0	0	0	0	0	0	1	1	1	1	1	1	1	1	1	1	1	3	1	1	4	4	4	4	4	4	4	4
584	593	1	22	3	1	178	55	5	5	4	5	4	4	3	4	4	3	2	2	0	0	0	3	1	0	1	0	1	1	0	3	0	1	1	1	0	3	0	4	1	1	5	5	4	5	4	5	4	5
585	594	2	21	3	1	165	70	5	5	2	2	2	2	2	2	4	2	4	2	1	2	1	2	2	2	2	2	2	2	2	1	1	1	1	2	1	2	2	2	1	2	4	4	4	4	4	4	4	4
586	595	1	20	3	8	172	89	5	5	4	4	4	4	3	4	4	2	4	4	1	0	1	2	1	1	1	1	2	1	2	1	0	2	0	1	0	2	2	3	1	2	4	4	4	4	4	4	4	4
587	596	1	22	3	1	175	78	5	4	3	3	5	4	4	4	4	1	3	2	1	1	1	1	1	1	1	1	1	1	1	1	1	1	1	1	1	1	2	4	1	1	4	4	4	4	4	4	4	4
588	597	1	21	3	1	172	52	5	5	4	3	3	3	3	3	1	0	1	1	2	2	2	2	2	2	1	1	1	1	1	3	3	3	3	1	3	3	1	1	3	1	2	2	2	2	2	2	2	2
589	598	2	21	3	1	170	58	5	5	2	3	2	1	1	1	5	4	5	5	0	0	0	0	0	0	3	2	2	2	2	4	1	3	3	2	3	3	2	2	2	2	2	4	3	4	5	5	5	5
590	599	1	21	3	1	175	80	4	4	5	5	5	5	5	5	5	2	5	5	1	2	2	1	1	0	1	1	1	1	2	3	1	0	0	1	0	3	1	3	0	1	4	5	4	5	4	4	3	4
591	600	1	21	3	1	178	90	5	5	4	4	4	4	4	4	4	3	4	4	2	0	1	1	0	0	1	0	1	1	1	0	0	0	0	1	0	1	1	4	0	1	5	5	5	5	5	5	5	5
592	601	1	21	3	1	170	52	4	4	2	3	3	3	2	3	2	1	2	3	1	1	1	1	1	1	1	1	2	2	2	2	1	1	2	2	0	3	2	2	1	2	4	3	3	4	4	4	4	4
593	602	1	20	3	8	169	56	5	5	3	3	3	4	3	4	5	3	5	3	1	2	1	1	1	1	1	1	2	2	2	0	0	0	0	2	0	0	2	4	0	2	5	5	4	5	5	5	5	5
594	603	1	21	3	8	177	66	5	4	3	3	3	3	3	3	2	1	2	2	2	1	0	0	0	1	1	1	2	2	2	3	3	3	3	2	2	3	2	1	3	1	3	3	3	3	2	3	3	3
595	604	2	22	3	1	162	52	5	5	2	2	2	2	2	2	3	3	2	4	0	0	0	0	1	0	1	0	1	1	1	3	1	2	1	1	0	3	1	3	2	1	5	4	5	5	3	4	5	5
596	605	2	21	3	1	167	57	5	4	2	2	3	3	2	4	2	1	2	2	1	1	2	2	1	2	2	1	2	1	2	3	3	3	3	2	3	3	1	1	3	2	2	2	4	3	3	3	2	2
597	606	1	20	3	1	184	80	4	4	3	3	3	3	3	3	1	3	4	3	1	2	1	1	1	1	1	1	2	2	2	2	2	2	2	2	1	2	3	2	2	2	5	3	4	4	4	4	4	4
598	607	2	21	3	8	160	59	5	5	4	4	4	4	4	4	3	2	4	2	1	0	0	1	1	1	1	3	2	1	1	0	0	0	0	1	0	0	1	3	1	1	5	5	5	5	5	5	5	5
599	608	2	21	3	1	159	50	5	4	4	4	3	4	4	4	2	2	2	2	3	3	0	2	0	0	1	2	2	1	1	2	1	0	0	1	0	0	1	4	0	1	5	3	3	4	4	3	3	4
600	609	1	20	3	1	175	65	5	4	4	4	4	4	3	4	4	2	3	3	2	1	1	2	1	1	2	2	2	2	2	2	1	1	1	2	1	1	2	2	2	2	5	4	3	4	4	4	3	4
601	610	1	22	3	1	170	60	5	5	4	4	4	4	4	4	2	1	2	3	1	1	1	2	2	2	2	2	2	2	2	3	1	2	2	2	1	3	2	2	2	2	4	3	3	3	3	3	3	3
602	611	2	20	3	1	173	68	5	4	3	3	3	3	2	3	4	1	2	2	1	2	1	1	1	1	1	1	2	2	1	1	1	1	1	1	1	1	0	3	1	1	4	4	3	4	4	4	4	4
603	612	1	21	3	1	182	79	5	4	4	4	3	4	4	4	3	3	2	2	1	0	0	1	0	0	1	0	2	1	1	1	1	1	1	2	1	1	2	3	1	1	4	4	4	4	4	4	4	4
604	613	1	20	3	1	168	65	5	5	4	4	4	4	4	4	3	1	3	2	1	1	1	3	1	2	1	1	0	0	2	2	2	2	2	2	2	2	2	2	2	2	3	4	1	4	4	4	4	4
605	614	2	21	3	1	168	75	5	5	2	2	2	2	2	2	3	2	3	3	1	1	0	1	1	1	1	0	2	2	2	2	2	2	2	2	1	3	2	1	2	2	3	3	3	3	3	3	3	3
606	615	2	22	3	1	164	48	5	5	4	5	5	4	4	4	2	3	3	3	1	0	1	3	0	0	3	3	3	3	3	3	3	1	3	2	1	2	2	1	1	3	3	4	3	4	3	4	4	4
607	616	2	20	3	1	160	48	5	5	4	4	4	4	4	4	3	2	3	4	0	0	0	1	0	1	1	0	1	1	2	0	0	0	0	0	0	0	1	4	0	0	5	5	5	5	5	5	5	5
608	617	2	22	3	1	166	58	5	5	4	4	4	4	4	4	3	3	4	4	1	1	1	1	1	0	0	0	1	1	1	1	1	1	1	1	1	1	1	3	1	0	4	4	4	4	4	4	4	4
609	618	2	20	3	1	157	46	5	5	3	4	3	3	2	3	2	1	3	3	2	1	0	2	1	1	2	2	2	2	2	2	2	2	1	2	1	2	1	2	2	2	3	2	3	3	3	2	3	3
610	619	2	20	3	1	165	54	4	4	3	3	3	3	3	3	4	2	3	3	1	1	2	3	1	3	3	2	2	1	2	2	1	1	1	2	2	3	1	0	3	1	3	3	2	4	3	3	3	3
611	620	2	21	3	1	171	59	4	4	5	5	5	5	4	5	4	4	4	3	2	2	1	2	2	2	0	1	2	3	3	1	1	1	1	2	1	1	2	3	1	3	4	4	3	4	4	4	4	4
612	621	2	21	3	1	160	65	5	5	2	2	2	2	2	3	2	1	2	2	1	0	0	1	0	0	0	0	2	1	2	0	0	0	0	1	0	0	1	4	1	1	5	5	5	5	5	5	5	5
613	622	1	21	3	1	174	77	5	3	4	4	3	3	3	2	5	4	5	3	1	0	0	1	0	0	3	3	3	3	3	2	1	0	0	4	0	4	4	2	1	2	5	1	5	5	5	4	4	4
614	623	1	20	3	1	175	75	4	4	2	2	2	2	2	2	2	1	2	2	1	0	0	1	0	1	2	2	2	1	1	2	2	2	2	1	2	2	1	1	2	1	3	3	3	3	3	3	3	3
615	624	1	20	3	1	180	72	5	5	5	5	5	5	4	5	4	4	5	4	1	0	0	0	0	0	0	0	1	0	2	0	0	0	0	0	0	2	0	4	0	0	5	5	5	5	5	5	5	5
616	625	2	21	3	1	169	78	5	5	4	2	3	3	2	4	2	3	2	4	1	3	2	3	0	2	0	2	3	4	3	3	0	0	0	2	0	0	2	4	0	3	5	3	1	4	5	3	5	5
617	626	1	22	3	1	180	75	5	5	3	3	3	3	3	3	3	2	3	3	2	1	0	1	0	1	2	3	2	1	2	2	1	2	2	1	2	1	2	1	1	2	4	3	2	3	4	3	3	4
618	627	2	20	3	1	165	65	5	5	3	3	4	4	3	3	4	4	4	4	1	2	3	3	1	2	3	3	3	3	4	3	2	1	1	3	1	4	3	3	2	3	4	3	4	4	4	4	4	4
619	628	2	21	3	1	160	60	5	5	2	3	3	3	2	2	2	2	2	2	1	1	1	2	1	1	1	1	2	2	3	2	2	1	1	3	1	2	1	2	2	2	4	4	4	4	4	4	4	4
620	629	1	20	3	1	174	65	5	5	1	1	1	1	1	1	1	0	1	1	0	0	1	3	0	2	1	1	0	1	3	2	2	1	0	2	0	3	1	2	2	2	4	3	5	4	3	3	4	4
621	630	2	20	3	8	162	48	3	3	4	4	4	4	3	4	2	3	3	3	3	2	3	3	2	2	2	3	2	3	2	3	3	3	3	3	3	3	2	0	3	3	2	2	3	3	2	3	2	2
622	631	1	21	3	1	183	68	5	5	3	4	4	4	3	4	3	2	3	3	0	0	0	0	0	0	1	0	1	1	1	0	0	0	0	1	0	2	1	2	0	1	5	5	5	5	5	5	5	5
623	632	2	20	3	1	163	51	5	5	2	2	3	3	2	2	3	1	3	2	3	3	0	3	1	2	2	2	3	3	3	2	3	3	2	3	1	2	2	2	2	2	4	2	3	3	3	3	3	3
624	633	2	21	3	1	168	48	5	5	5	5	5	5	4	4	3	1	3	2	0	0	1	0	0	0	0	3	2	2	2	1	3	2	1	2	1	3	2	2	1	2	3	3	3	3	4	4	4	4
625	634	1	20	3	1	173	65	5	5	5	1	3	4	2	5	4	2	3	5	2	1	0	1	1	2	1	3	2	2	2	0	1	1	0	0	1	0	2	3	0	0	5	5	1	5	5	4	5	4
626	635	1	21	3	1	168	69	5	4	5	5	5	5	5	5	5	4	5	3	3	2	1	3	3	2	3	0	3	2	2	2	1	2	1	2	0	3	1	2	1	2	4	3	4	4	4	4	3	4
627	636	2	20	3	1	165	50	5	5	4	4	4	4	4	4	3	2	3	3	1	1	1	1	1	1	1	1	2	2	2	2	2	2	2	2	2	2	2	2	2	2	3	3	2	4	4	4	4	4
628	637	1	22	3	1	179	65	5	5	3	3	3	3	3	3	2	3	3	3	1	2	2	2	3	1	1	2	2	2	2	1	1	2	2	2	1	1	1	2	1	2	4	4	4	4	4	4	4	4
629	638	2	20	3	1	160	55	5	4	4	4	4	4	3	4	2	1	3	2	1	2	0	1	1	1	2	1	2	1	2	1	1	1	1	1	1	3	1	3	1	1	4	4	4	4	4	4	4	4
630	639	2	21	3	1	163	60	5	5	5	5	5	5	5	5	4	2	4	4	2	3	1	2	1	1	1	1	3	3	4	0	0	0	0	2	0	1	1	4	0	2	5	4	3	5	5	5	5	5
631	640	1	21	3	1	174	55	5	5	3	4	4	4	3	4	4	2	3	3	1	1	1	1	1	1	1	1	1	1	1	2	2	1	1	1	2	1	1	2	1	1	3	4	4	4	4	4	4	4
632	641	2	21	3	1	155	50	5	5	3	3	3	3	3	4	2	2	2	1	1	1	1	3	1	2	3	2	2	2	2	1	1	2	1	2	1	2	2	3	1	2	4	4	4	4	4	4	4	4
633	642	1	21	3	1	176	80	5	5	5	5	5	5	5	5	5	4	5	5	0	0	0	0	0	0	0	0	1	1	2	0	0	0	0	1	0	2	1	3	0	1	5	4	5	5	5	5	5	5
634	643	2	20	3	1	169	58	5	5	1	2	3	3	3	4	3	0	2	1	0	0	1	3	1	2	0	3	2	2	3	0	0	0	0	3	0	0	3	4	0	2	5	5	4	5	5	5	5	4
635	644	1	20	3	1	179	69	5	5	2	2	4	3	2	4	3	3	4	4	0	0	0	0	0	0	0	0	1	0	0	3	3	3	3	0	1	3	0	1	1	0	4	4	4	4	4	4	4	4
636	645	2	22	3	1	163	61	2	3	2	2	2	2	2	4	2	1	1	3	1	0	1	3	0	2	1	2	3	2	3	3	2	3	2	2	1	3	1	1	1	2	3	4	3	4	4	3	4	4
637	646	2	22	3	1	168	52	5	5	4	4	4	4	4	4	2	3	4	3	2	2	2	2	1	1	1	1	1	1	1	1	1	1	1	1	1	2	1	3	1	1	4	4	4	4	4	4	4	4
638	647	1	22	3	1	170	60	1	3	2	4	1	2	3	3	1	4	4	2	3	1	0	1	1	3	0	3	1	2	1	2	0	0	4	2	0	4	2	2	2	1	3	2	3	4	3	2	3	4
639	648	1	21	3	3	184	95	5	5	5	5	5	5	5	5	5	4	5	5	0	0	0	0	0	0	0	0	2	2	2	3	2	1	1	3	1	1	3	1	3	2	4	4	4	4	4	4	4	4
640	649	1	21	3	3	180	150	5	5	3	3	3	3	3	3	3	2	3	3	1	1	1	1	1	1	1	1	2	2	2	2	2	2	2	2	2	2	2	2	2	2	3	3	3	3	3	3	3	3
641	650	2	22	3	3	172	62	3	3	3	3	3	3	3	3	3	3	4	4	0	0	0	0	0	0	2	2	4	4	4	2	2	3	2	1	3	2	2	1	4	2	2	4	3	2	4	5	3	2
642	651	1	22	3	3	180	67	5	5	3	3	3	3	3	3	3	2	3	3	1	1	1	1	1	1	1	1	2	2	1	3	3	3	3	1	2	3	1	1	3	1	3	3	3	3	3	3	3	3
643	652	1	20	3	3	176	63	5	5	5	5	5	5	5	5	5	4	5	5	0	0	0	0	0	0	0	0	0	0	0	0	0	0	0	0	0	0	0	4	0	0	5	5	4	5	5	5	5	5
644	653	1	20	3	3	180	80	5	5	3	5	4	4	2	3	5	4	5	3	1	1	1	1	1	1	1	1	2	3	2	1	1	1	1	2	0	0	2	3	1	1	5	4	4	4	4	4	4	4
645	654	2	18	4	3	178	60	2	3	1	1	1	1	1	1	5	4	5	5	0	0	0	0	0	0	0	0	1	4	4	0	0	1	0	4	4	0	4	4	0	4	4	5	1	1	1	1	1	1
646	655	1	21	3	3	172	200	3	3	3	3	3	3	3	3	3	2	3	3	1	1	1	1	1	1	1	1	2	2	2	1	1	1	1	2	1	1	2	3	1	2	4	4	4	4	4	4	4	4
647	656	1	20	3	3	170	56	5	5	5	5	5	5	5	5	5	4	5	5	0	0	0	0	0	0	0	0	1	1	1	2	1	2	1	1	1	1	1	2	0	1	4	4	4	4	4	4	4	4
648	657	1	22	3	3	176	65	5	5	5	5	5	5	5	4	5	4	5	5	1	1	1	1	1	1	1	1	1	2	2	2	3	2	2	2	2	2	2	1	3	2	3	3	3	3	3	3	3	3
649	658	1	22	3	3	181.5	88	5	5	5	5	5	5	2	5	3	4	1	3	0	0	0	0	0	0	0	0	2	2	2	1	1	1	1	2	1	1	2	2	2	2	4	4	4	4	4	4	4	4
650	659	1	22	4	3	178	64	4	3	1	1	1	2	2	1	4	1	2	2	0	1	1	1	2	1	2	3	3	1	1	2	4	3	3	2	4	4	0	0	3	3	1	2	1	1	1	2	1	1
651	660	1	22	3	3	180	76	5	3	2	2	2	2	2	2	1	1	2	2	0	0	0	3	0	1	3	3	3	3	3	1	1	1	1	3	1	3	3	3	1	3	4	4	4	4	4	4	4	4
652	661	1	22	3	3	170	65	5	4	2	2	2	3	1	3	5	2	3	3	1	1	3	1	1	3	3	1	1	2	1	3	2	3	2	1	2	2	1	2	3	2	3	3	2	2	3	4	2	2
653	662	1	21	3	3	168	70	5	5	1	1	1	1	1	1	1	2	1	1	0	0	0	0	0	0	0	0	3	1	1	2	1	2	2	1	0	2	0	2	1	1	4	3	3	3	3	3	3	3
654	663	1	21	3	3	180	62	5	5	3	3	3	2	2	2	5	4	5	1	3	2	2	3	0	3	3	3	1	3	3	3	2	1	2	2	3	3	1	2	3	2	3	3	2	3	3	4	3	2
655	664	1	21	3	3	181.5	80	5	5	5	5	5	5	5	5	5	4	5	5	1	0	1	1	1	1	1	1	2	2	2	2	2	2	2	2	2	2	2	2	2	2	3	3	3	3	3	3	3	3
656	665	1	22	3	3	180	74	5	5	5	4	4	4	4	4	2	3	3	4	2	2	2	2	2	1	1	1	2	2	2	1	1	1	1	2	1	1	2	3	1	2	4	4	4	4	4	4	4	4
657	666	2	20	3	3	165	60	5	5	4	4	4	4	4	4	2	3	4	2	1	1	1	1	1	1	2	1	1	1	1	2	2	2	1	1	1	1	1	2	2	1	4	4	3	4	4	4	4	4
658	667	1	22	3	3	172	174	5	5	4	5	5	5	4	3	5	3	5	4	0	0	0	0	0	0	0	0	2	2	2	1	1	2	2	2	1	2	2	2	3	2	4	4	3	3	3	3	4	4
659	668	1	20	3	3	175	70	5	5	5	5	5	5	5	5	5	4	4	5	2	3	2	0	1	0	0	0	1	4	4	0	1	1	1	4	0	0	0	2	1	2	5	5	3	5	4	4	5	4
660	669	2	21	3	3	160	55	5	5	3	3	2	2	3	3	3	4	4	2	0	0	0	0	0	0	2	0	2	2	2	4	4	4	4	2	2	4	2	0	2	2	3	4	4	4	4	4	4	4
661	670	2	20	5	3	175	70	3	4	4	4	4	4	4	4	4	0	4	1	3	3	3	3	3	2	2	2	2	2	2	2	2	2	2	2	2	2	2	2	2	2	3	3	3	3	3	3	3	3
662	671	2	22	3	3	157	45	5	5	2	2	2	2	2	2	1	2	3	3	0	0	0	1	0	0	1	0	1	0	1	0	0	1	1	1	0	2	1	3	0	1	5	5	5	5	5	5	5	5
663	672	1	21	3	3	171	61	5	4	4	4	4	4	3	4	2	1	4	2	1	1	1	2	2	2	2	2	2	2	2	1	1	1	1	2	1	1	2	1	1	2	4	4	4	4	4	4	4	4
664	673	2	20	3	3	165	60	5	5	5	5	5	5	5	5	5	4	5	5	0	1	1	1	0	0	1	1	1	1	1	3	2	2	3	1	1	1	1	2	2	1	3	4	4	4	4	4	4	4
665	674	2	21	3	3	168	74	5	3	1	1	1	1	1	1	2	0	2	1	1	2	0	0	1	0	0	0	3	3	4	0	1	1	1	4	0	3	2	2	1	1	4	4	4	4	4	4	5	4
666	675	2	20	3	3	166	50	5	5	3	4	4	4	3	4	3	2	3	3	2	2	2	2	2	3	2	2	2	2	2	1	1	2	1	2	1	3	2	3	1	2	4	4	4	4	4	4	4	4
667	676	2	22	3	3	172	53	5	5	3	3	3	3	3	3	2	0	3	1	0	1	0	2	0	0	2	2	2	2	2	2	2	2	2	2	2	2	2	2	2	2	3	3	3	3	3	3	3	3
668	677	2	20	3	3	160	74	3	3	2	2	2	2	2	2	2	1	2	2	0	0	0	2	0	1	1	0	2	3	3	1	1	1	1	3	1	1	3	4	1	3	4	4	4	4	4	4	4	4
669	678	1	20	3	3	183	60	5	5	4	4	4	3	3	4	3	2	3	3	3	0	2	0	0	1	0	0	1	0	0	1	2	2	1	0	1	1	0	2	2	0	4	3	4	4	3	3	3	4
670	679	2	21	3	3	160	60	5	5	3	3	3	3	2	3	5	2	4	3	3	2	2	3	3	3	2	1	2	2	2	1	1	3	2	3	2	2	2	2	1	2	3	3	3	3	3	3	3	3
671	680	2	20	3	3	158	46	4	4	1	1	1	1	1	2	1	0	1	1	1	1	0	2	1	2	2	1	2	1	2	1	1	1	1	2	1	1	2	3	1	2	4	4	4	4	4	4	4	4
672	681	2	22	3	3	164	52	5	5	4	4	4	4	3	4	5	3	4	4	1	1	1	2	1	2	1	1	2	2	2	2	2	2	2	2	2	2	2	2	2	2	3	3	3	3	3	3	3	3
673	682	1	22	3	3	175	90	5	5	5	5	5	5	5	5	5	4	5	5	2	0	2	0	0	1	1	0	2	2	2	1	1	1	1	2	1	1	2	3	1	2	4	4	4	4	4	4	4	4
674	683	1	22	3	3	182	65	5	5	2	3	4	4	5	4	3	1	4	3	2	2	1	2	2	1	1	2	1	1	1	1	1	1	1	1	0	1	1	2	1	1	4	4	4	4	4	4	4	4
675	684	1	21	3	3	180	85	5	5	5	5	5	5	5	5	5	4	5	5	1	0	1	0	1	1	1	1	2	2	2	1	1	1	1	2	1	1	2	3	1	2	4	4	4	4	4	4	4	4
676	685	2	20	3	3	164.5	56	5	5	4	4	4	4	4	4	4	3	4	4	0	0	1	1	0	1	1	1	2	2	2	3	1	3	1	2	1	3	2	1	1	2	4	4	4	4	4	4	4	4
677	686	2	21	3	3	162	46	5	4	4	4	4	4	4	4	2	3	3	3	0	2	1	2	0	1	2	2	3	2	2	0	0	0	0	2	0	1	2	4	0	2	5	5	5	5	5	5	5	5
678	687	1	22	3	3	164	60	5	5	4	4	4	4	4	4	4	3	4	4	2	2	1	2	1	2	1	2	2	2	1	3	3	2	2	1	1	2	1	1	2	1	3	4	4	4	4	4	4	4
679	688	1	21	3	3	175	50	5	5	1	1	1	1	1	1	5	1	5	2	0	1	0	0	0	1	1	1	2	1	2	1	1	1	1	2	1	1	2	3	1	2	4	4	4	4	3	4	4	4
680	689	1	21	3	3	182	65	5	5	4	4	3	3	3	3	3	3	3	4	0	3	0	0	3	2	2	3	1	0	0	2	1	0	0	0	0	2	0	3	1	0	5	5	5	5	5	5	5	5
681	690	2	21	3	3	169	59	5	4	2	2	2	2	2	4	2	1	2	2	0	0	0	3	0	0	1	1	3	2	3	0	0	0	0	2	0	0	1	4	0	1	5	5	5	5	5	5	5	5
682	691	1	21	3	3	175	65	5	5	4	4	4	4	4	4	3	3	5	4	2	3	3	2	3	2	3	2	2	2	1	2	1	2	1	2	1	2	2	2	2	3	4	4	4	4	3	4	4	4
683	692	2	21	3	3	168	75	5	5	5	5	5	5	5	5	2	4	3	5	0	0	0	2	0	0	1	1	4	4	4	0	0	0	0	4	0	0	4	4	0	4	5	5	5	5	5	5	5	5
684	693	2	20	3	3	162	45	5	5	3	3	3	3	2	4	2	1	2	2	0	1	0	1	0	1	1	2	3	3	2	2	1	1	1	2	1	3	2	3	1	2	4	4	3	4	3	4	3	4
685	694	2	21	3	3	165	62	5	5	4	4	5	5	5	5	3	2	4	4	2	2	2	2	1	1	1	1	3	2	2	1	1	1	3	1	1	0	1	3	1	2	3	3	2	3	4	4	5	5
686	695	2	19	3	3	158	56	5	4	4	3	3	4	3	3	3	2	2	3	1	1	2	1	0	1	1	2	2	2	1	1	1	1	1	1	1	3	2	3	1	1	4	4	4	4	4	4	4	4
687	696	1	22	3	3	178	94	4	4	3	2	3	2	3	2	3	2	3	3	2	0	0	3	3	0	0	3	2	2	3	2	2	2	2	2	2	3	3	3	2	2	3	4	3	3	3	4	4	4
688	697	2	21	3	3	164	57	5	5	4	4	4	4	3	3	3	4	3	1	2	0	1	3	0	1	1	1	2	2	2	2	0	1	2	2	2	3	2	2	1	2	3	2	2	3	3	4	3	3
689	698	2	20	3	3	168	60	4	4	2	3	3	3	2	3	3	2	3	3	1	1	1	1	1	1	1	1	2	2	2	2	2	2	2	2	2	2	2	2	2	2	4	3	3	3	3	3	3	3
690	699	2	21	3	3	160	44	5	5	1	3	1	3	1	4	1	4	1	1	2	3	3	2	2	2	0	1	2	1	3	0	1	0	0	1	0	0	2	2	1	1	5	5	5	5	5	5	5	5
691	700	1	20	3	3	175	81	5	5	3	3	3	3	3	3	2	1	2	2	0	0	0	0	0	0	2	2	2	2	2	2	2	2	2	2	2	2	2	2	2	2	3	3	3	3	3	3	3	3
692	701	1	23	3	3	173	76	5	5	3	3	3	4	4	4	2	2	3	3	1	2	1	1	1	1	1	1	2	1	2	1	1	1	1	2	1	1	2	3	1	1	4	4	4	4	3	4	4	4
693	702	2	23	3	3	165	85	4	4	1	1	1	1	1	1	1	0	1	1	1	2	0	2	1	1	2	2	1	1	1	3	2	2	1	1	1	3	1	3	2	1	4	3	4	4	4	4	4	3
694	703	2	23	3	3	162	60	5	5	4	4	3	3	3	4	4	2	5	3	0	1	1	2	0	1	1	0	1	1	2	1	1	1	1	1	1	3	0	3	1	1	4	4	3	4	4	4	4	4
695	704	2	21	3	3	160	47	5	5	3	3	3	3	2	3	1	1	3	2	1	2	1	2	1	1	1	1	2	1	2	1	1	1	1	1	1	1	1	3	1	1	4	4	4	4	4	4	4	4
696	705	2	21	3	3	166	60	4	3	4	4	4	3	3	4	2	1	2	2	1	1	1	1	1	2	3	3	2	2	2	3	1	1	1	2	2	1	2	2	2	2	4	4	4	4	4	4	4	4
697	706	2	20	3	3	165	53	4	4	4	4	3	4	3	4	3	4	3	1	2	0	0	2	2	0	2	0	2	2	2	2	0	0	0	2	0	0	2	1	1	1	5	3	5	5	5	3	3	5
698	707	1	22	3	3	180.5	84	5	5	5	5	5	5	5	5	5	4	5	3	0	1	1	2	2	1	1	1	3	3	3	1	1	1	1	3	1	1	3	3	1	3	4	4	4	4	4	4	4	4
699	708	2	19	1	8	170	53	5	5	4	4	4	4	4	4	4	3	4	4	1	0	1	1	2	0	1	0	1	1	1	3	3	3	1	1	3	3	1	1	3	1	3	4	4	4	4	4	3	3
700	709	1	21	3	3	183.5	84	5	5	5	5	5	5	5	5	5	4	5	5	1	1	0	1	1	1	1	1	1	1	0	1	0	1	1	0	0	1	0	3	1	0	5	3	4	5	4	5	3	4
701	710	2	20	3	3	160	51	5	5	4	4	4	4	3	4	4	2	3	3	0	2	1	0	1	0	1	1	3	2	3	3	2	0	1	4	1	2	2	1	1	3	3	3	2	4	4	4	3	3
702	711	2	20	3	3	156	52	3	3	4	4	4	4	4	4	2	2	3	3	1	0	1	2	0	0	1	3	3	3	3	2	3	2	1	3	1	1	2	3	3	3	4	4	3	3	3	3	2	2
703	712	2	22	3	3	155	46	4	3	4	4	3	3	3	4	3	2	3	3	1	1	1	1	1	1	1	1	2	2	2	2	1	1	1	2	1	1	2	2	1	2	4	4	4	4	4	4	4	4
704	713	1	20	3	3	180	90	5	5	3	3	3	4	4	4	3	2	3	3	1	1	0	2	0	0	0	0	2	2	2	1	1	1	1	2	1	1	2	3	1	2	4	4	4	4	4	4	4	4
705	714	2	21	3	3	160	52	5	5	1	1	1	1	1	1	1	0	1	1	3	0	2	2	2	2	2	2	3	3	3	0	0	0	0	3	0	3	3	4	0	3	5	5	5	5	5	5	5	5
706	715	1	22	3	3	183	91	4	4	3	3	3	3	3	3	3	2	3	3	2	2	1	2	2	2	2	2	3	2	2	2	2	2	2	2	2	2	2	2	2	2	3	3	3	3	3	3	3	3
707	716	2	21	3	3	160	57	5	4	2	2	3	2	3	4	2	1	2	2	1	1	0	1	0	0	1	0	2	2	2	3	1	2	2	2	1	3	2	1	3	2	3	4	4	5	2	3	2	2
708	717	2	20	5	3	163	58	4	4	2	2	2	2	2	2	4	1	4	2	3	3	3	3	3	3	3	2	3	3	3	3	3	3	2	2	2	3	2	2	2	3	2	2	2	2	2	2	2	2
709	718	2	20	3	3	165	54	3	3	2	4	2	2	2	2	1	1	2	4	1	0	0	2	2	2	3	2	2	2	3	3	1	1	1	3	1	3	3	2	2	1	4	4	4	4	3	4	4	4
710	719	1	21	3	3	177	100	5	5	5	5	5	5	5	5	5	4	5	5	0	2	1	2	2	2	2	1	3	2	2	4	3	3	4	2	2	3	1	1	4	2	3	2	2	2	2	2	2	2
711	720	2	22	3	3	160	75	4	4	4	4	4	4	3	4	3	3	3	3	2	3	0	2	2	1	1	1	2	2	3	1	1	1	1	2	1	1	2	3	1	2	4	4	4	4	4	4	4	4
712	721	2	20	3	3	175	54	5	5	1	3	2	3	2	2	2	2	2	1	1	2	1	3	2	0	1	1	3	1	3	3	3	3	1	2	3	1	2	2	3	2	2	2	4	2	4	3	3	3
713	722	2	20	3	3	172	65	4	4	3	3	3	4	3	4	3	1	3	3	1	2	0	2	1	1	1	2	2	2	2	2	2	2	2	2	2	2	2	2	2	2	3	3	3	3	3	3	3	3
714	723	1	20	3	3	173	53	5	5	2	3	3	3	3	3	2	1	2	2	1	1	1	2	1	1	1	1	3	2	3	2	2	2	2	3	1	3	2	2	2	1	3	3	3	3	3	3	2	2
715	724	1	20	3	3	192	87	4	4	2	2	2	2	4	2	2	1	2	2	2	1	1	2	1	2	2	2	2	2	2	2	3	3	2	2	1	3	2	1	3	2	2	3	3	3	3	3	3	3
716	725	2	21	3	3	153	53	4	3	4	4	4	2	4	4	2	2	3	2	0	0	2	1	0	1	0	0	2	2	2	2	2	2	2	2	2	2	2	2	2	2	3	3	3	3	3	3	4	4
717	726	1	20	3	3	165	50	5	4	3	3	3	3	3	4	3	1	2	3	0	0	0	0	0	1	1	0	0	1	1	0	0	0	0	1	0	1	0	4	0	2	5	4	5	5	3	5	3	5
718	727	2	21	3	3	157	48	4	4	3	4	4	4	3	4	2	3	2	3	1	2	2	2	1	2	2	2	3	2	3	2	3	3	1	3	1	2	3	3	2	2	4	3	2	3	2	4	3	3
719	728	1	21	3	3	177	70	5	5	3	3	3	3	3	3	4	2	3	3	1	1	1	1	1	1	1	1	2	2	2	2	3	2	2	2	2	4	2	1	3	2	2	3	3	3	3	3	3	3
720	729	2	20	3	3	160	53	5	5	3	4	4	3	3	4	3	3	2	3	0	0	0	1	1	1	1	0	2	2	2	2	2	2	1	2	1	3	1	3	1	2	3	3	2	3	4	4	3	4
721	730	2	21	3	3	163	60	4	4	3	3	3	3	3	3	3	3	3	3	1	1	0	1	1	1	1	1	2	2	3	2	2	2	2	2	1	2	2	2	2	2	3	4	4	4	4	4	4	4
722	731	1	21	3	3	175	68	5	5	3	3	3	3	3	3	4	2	3	3	1	1	1	2	1	1	1	1	2	2	2	2	2	2	2	2	1	2	2	2	2	2	3	3	3	3	3	3	3	3
723	732	2	22	3	3	160	50	5	5	3	4	3	3	3	3	3	2	3	3	1	1	1	1	1	1	2	1	1	2	2	1	1	1	1	2	1	1	1	4	1	1	4	4	3	4	4	3	4	4
724	733	2	20	3	3	164	51	4	4	2	3	3	2	2	3	2	1	2	2	3	1	1	2	2	1	1	2	2	2	3	3	3	3	3	2	2	3	2	1	3	2	2	2	3	4	4	3	3	3
725	734	2	21	3	3	162	50	4	3	2	2	2	2	2	2	4	1	4	2	3	2	2	1	0	0	1	0	2	0	1	1	2	2	2	2	1	1	3	2	0	2	2	3	3	3	2	4	2	2
726	735	2	22	3	3	155	49	4	4	2	4	4	4	2	4	2	1	2	2	0	0	1	2	0	2	2	1	3	2	2	1	1	1	1	2	1	1	2	3	1	2	5	3	3	4	4	4	3	4
727	736	2	22	3	3	165	56	5	5	4	5	5	5	4	5	4	1	5	3	1	1	2	2	0	3	1	2	1	2	3	3	3	4	4	2	2	2	2	0	3	3	4	4	4	4	3	4	2	4
728	737	2	18	1	8	157	53	5	5	5	5	5	5	5	5	1	4	5	5	0	1	1	0	1	2	3	1	1	4	4	1	0	0	3	3	0	4	4	3	1	4	5	1	2	5	5	5	5	5
729	738	2	20	2	6	170.5	70	5	5	4	4	4	4	4	4	1	3	4	4	0	0	1	0	0	0	0	0	2	2	2	1	1	1	0	2	0	0	2	1	1	2	5	5	5	5	5	5	5	5
730	739	1	20	2	4	175	60	5	4	4	4	4	4	3	4	1	3	4	2	2	1	3	3	0	0	2	0	2	2	1	1	0	1	0	2	0	1	1	3	1	2	5	3	3	4	4	4	3	4
731	740	2	18	1	3	163	58	5	5	4	4	4	4	4	4	4	3	4	4	1	1	1	1	1	1	1	1	1	1	1	1	1	1	1	1	1	1	1	3	1	1	4	4	4	4	4	4	4	4
732	741	2	19	1	3	168	70	5	5	4	4	4	4	4	4	4	3	4	4	1	1	1	1	1	1	1	1	2	2	2	1	1	1	1	2	1	1	2	2	2	2	4	4	4	4	4	4	4	4
733	742	2	19	1	3	163	60	5	5	5	5	5	5	5	5	5	4	5	5	0	0	0	0	0	0	0	0	1	1	1	1	1	0	1	1	0	0	1	3	1	1	4	4	5	5	4	4	5	4
734	743	1	18	1	3	176	65	5	5	4	5	5	5	5	5	5	4	5	5	2	3	2	2	2	2	1	2	3	3	2	2	2	2	2	2	2	2	2	2	2	2	3	3	3	3	3	3	3	3
735	744	2	18	1	3	160	48	5	4	4	5	5	5	5	5	4	3	4	4	1	1	1	1	1	1	1	1	2	2	2	2	1	1	1	2	1	2	2	3	1	2	4	4	4	4	4	4	5	4
736	745	1	18	1	3	173	78	5	5	4	4	4	4	4	4	1	0	1	2	3	3	1	0	2	0	0	0	2	2	3	1	1	0	0	2	0	1	2	3	1	2	5	5	5	5	5	5	5	5
737	746	2	19	1	3	165	63	5	5	4	4	4	4	4	4	4	2	3	4	0	0	0	0	0	0	1	0	2	2	2	1	0	1	1	2	0	2	2	4	0	2	4	3	3	5	4	4	5	5
738	747	2	20	1	3	165	55	5	5	4	4	4	4	4	4	3	3	4	4	0	0	0	2	0	1	1	0	2	2	2	2	1	2	1	2	1	3	2	3	1	2	4	3	3	4	4	4	4	4
739	748	2	19	1	3	165.5	49	5	5	3	3	3	3	3	3	3	2	3	3	0	0	0	0	0	0	0	0	0	0	0	0	0	0	0	0	0	0	0	4	0	0	5	5	5	5	5	5	5	5
740	749	2	19	1	3	166	68	5	5	4	4	5	4	4	4	3	2	4	3	1	2	0	0	0	0	0	0	0	1	0	1	1	0	0	0	0	0	0	4	0	1	5	4	4	4	4	5	4	5
741	750	2	19	1	3	164	115	5	5	4	4	4	4	4	4	3	3	3	3	0	0	0	0	0	0	0	0	0	0	0	0	0	0	0	0	0	0	0	4	0	0	5	5	5	5	5	5	5	5
742	751	1	19	1	3	177	60	5	5	5	5	5	5	5	5	2	4	4	3	0	0	2	0	0	0	0	0	2	2	2	2	1	1	1	3	1	2	1	1	1	3	4	4	4	4	4	4	4	4
743	752	2	18	1	3	165	55	5	5	5	5	5	5	5	5	5	4	5	5	0	0	0	0	0	0	0	0	0	0	0	0	0	0	0	0	0	0	0	4	0	0	5	5	5	5	5	5	5	5
744	753	1	20	1	3	176	83	5	4	4	3	3	3	3	3	4	3	4	4	1	1	1	1	1	1	1	1	2	2	2	2	2	1	2	2	2	2	2	2	2	2	3	3	3	3	3	3	3	3
745	754	2	19	1	8	165	55	4	3	2	2	2	2	1	1	3	2	3	2	1	3	1	1	1	1	1	1	2	2	1	2	1	2	2	1	2	2	2	2	2	2	2	3	3	3	3	3	3	3
746	755	2	17	1	3	160	50	4	4	3	3	3	3	3	3	3	3	3	3	1	1	1	3	1	2	2	1	2	2	2	1	1	1	1	2	1	1	2	3	1	2	5	4	4	4	4	4	4	3
747	756	2	18	1	3	168	65	5	5	4	4	4	4	4	4	3	3	4	4	1	0	0	1	1	1	1	0	1	1	1	2	2	2	1	1	1	1	1	2	2	1	4	4	4	4	4	4	2	4
748	757	2	19	1	8	168	64	4	4	5	5	5	5	5	5	3	2	3	3	1	1	2	2	2	1	1	1	2	2	2	2	2	2	2	2	2	2	2	2	2	2	3	3	3	3	3	3	3	3
749	758	2	19	1	3	153	60	5	5	4	4	3	4	2	4	3	2	3	3	1	1	1	1	0	0	1	0	2	2	2	1	1	1	1	2	1	2	2	2	1	1	4	3	4	4	4	4	4	4
750	759	2	19	1	3	163	51.7	5	5	3	3	3	3	3	4	1	2	3	3	1	2	2	1	2	1	0	0	2	2	2	3	2	3	2	2	1	2	2	2	2	2	3	3	3	3	3	3	3	3
751	760	2	19	1	3	155	50	3	3	4	4	4	3	3	4	1	4	3	3	0	0	0	3	0	1	1	1	2	2	2	2	1	2	1	1	1	1	1	3	1	1	4	4	4	2	3	4	4	4
752	761	1	19	1	8	171	60	5	5	5	5	5	5	5	5	5	4	5	5	0	2	0	0	0	0	0	0	0	0	0	0	0	0	0	1	0	0	1	3	1	1	1	4	4	4	4	4	4	4
753	762	1	19	1	3	171	70	5	4	4	4	4	4	4	4	4	2	3	4	2	2	2	2	2	2	3	2	1	1	1	1	1	1	1	1	1	1	1	3	1	1	4	4	4	4	3	4	4	4
754	763	2	19	1	3	155	50	4	3	1	3	3	3	3	2	1	0	1	1	2	2	1	1	1	3	1	3	3	3	3	1	1	1	1	3	1	3	3	3	1	3	2	3	2	3	3	3	3	3
755	764	1	18	1	3	170	70	5	5	3	5	5	5	5	5	3	3	3	3	0	0	0	2	0	0	0	0	0	2	2	1	1	1	1	1	0	0	2	2	1	2	5	5	5	5	5	5	5	5
756	765	1	18	1	3	179	105	5	5	4	4	4	4	3	3	3	1	2	2	1	1	1	2	2	2	2	1	2	1	2	1	1	1	1	1	1	2	2	3	1	1	4	4	4	4	4	4	2	4
757	766	2	18	1	3	160.5	70	3	4	4	3	4	3	3	4	2	1	2	2	1	2	1	2	2	2	2	1	3	2	3	1	1	1	1	2	1	1	2	3	1	2	3	3	3	4	4	3	2	4
758	767	2	18	1	3	161	61	5	5	1	1	1	1	1	1	1	0	1	1	0	0	0	0	1	1	3	3	0	1	1	1	3	1	1	1	1	1	1	1	2	1	4	4	4	5	3	3	3	3
759	768	2	19	1	8	168	58	4	4	3	3	3	3	3	3	4	3	3	3	1	3	2	2	2	2	2	2	2	2	2	1	1	1	2	2	0	2	2	2	1	2	5	4	4	4	4	4	4	4
760	769	2	19	1	3	165	47	5	5	2	2	2	2	2	2	2	1	3	2	1	2	1	3	2	3	3	2	2	2	2	2	1	1	1	2	1	2	0	2	1	1	4	3	4	4	3	3	4	4
761	770	1	20	1	3	182	142	5	5	5	5	5	5	5	5	3	3	3	2	2	2	0	0	0	0	1	0	2	2	2	1	1	1	1	2	1	1	2	2	1	2	4	4	3	4	4	4	4	4
762	771	2	19	1	3	155	50	5	4	4	5	4	4	3	4	3	2	2	3	1	2	0	0	0	1	1	0	1	2	1	3	2	1	0	1	1	2	0	2	1	1	4	5	4	4	4	5	4	3
763	772	2	18	1	3	158	56	5	5	4	4	4	4	4	4	2	3	4	4	1	1	1	1	1	1	0	0	0	0	0	1	1	1	0	0	0	2	0	3	1	0	4	4	4	4	4	4	4	4
764	773	2	18	1	3	167	55	4	4	2	4	4	4	3	4	2	1	4	2	1	1	1	1	1	1	1	1	2	2	2	2	2	2	2	2	2	2	2	2	2	2	3	3	3	3	3	3	3	3
765	774	2	18	1	3	158.5	62	5	4	4	3	4	3	4	4	4	3	4	4	0	0	0	1	1	1	1	1	2	2	2	2	2	2	1	2	1	1	2	2	2	2	4	4	4	4	4	4	4	4
766	775	2	18	1	3	163	74	5	5	2	3	4	4	2	4	3	4	4	4	0	0	0	1	1	0	0	0	0	0	0	1	1	1	1	0	1	3	0	3	2	0	4	3	4	4	4	3	4	4
767	776	2	18	1	3	171	68	5	5	2	4	4	4	2	4	3	3	2	3	1	0	1	1	0	0	0	0	1	1	1	1	1	1	1	1	1	1	1	3	1	1	4	4	4	4	4	4	4	4
768	777	1	19	1	3	173	69	5	5	4	4	4	4	3	4	3	2	4	3	0	0	0	0	0	0	0	0	2	2	2	1	1	1	1	2	1	2	2	3	1	2	4	3	4	4	4	4	4	4
769	778	2	20	1	3	157	57	5	4	4	4	4	4	4	4	3	3	3	4	0	0	0	1	0	0	0	0	0	1	1	0	0	1	1	1	1	0	1	4	0	1	5	5	3	5	5	5	5	5
770	779	1	18	1	3	173	70	5	5	5	5	5	5	3	4	5	4	5	5	0	2	0	0	0	0	0	0	2	3	2	0	0	0	0	2	0	0	1	4	0	2	5	5	5	5	5	5	5	5
771	780	1	19	1	3	175	65	5	4	4	4	4	4	4	4	4	3	4	4	1	1	1	1	1	1	1	1	1	1	1	1	1	1	1	1	1	1	1	3	1	1	4	4	4	4	4	4	4	4
772	781	2	18	1	3	163	48	5	5	5	5	5	5	5	5	5	4	5	5	0	0	0	0	0	0	0	0	0	0	0	1	1	1	1	0	1	1	0	3	1	0	5	5	5	5	5	5	5	5
773	782	1	19	1	3	186	76	5	4	3	3	3	3	3	3	3	1	3	2	1	2	3	2	1	1	2	2	2	2	2	2	1	1	1	2	1	2	2	2	2	2	4	4	4	4	4	4	3	4
774	783	2	18	1	3	163	53	4	4	5	5	5	5	5	5	3	3	4	5	1	0	0	1	1	1	1	1	2	2	2	1	1	0	0	2	1	1	2	3	0	2	5	4	4	4	3	4	5	4
775	784	2	19	1	3	168	60	5	4	4	4	4	4	4	4	4	2	4	3	0	0	0	1	0	0	2	0	1	1	1	1	1	1	1	1	1	1	1	3	1	1	4	4	4	4	4	4	4	4
776	785	2	19	1	3	163	55	5	5	4	4	4	4	4	4	2	3	2	2	1	1	0	2	0	0	0	0	0	0	0	1	1	1	1	0	1	1	0	3	1	0	4	4	4	4	4	4	4	4
777	786	1	18	1	3	176	54	5	4	4	5	5	5	5	5	3	3	4	4	1	0	0	1	2	1	1	1	1	3	1	2	1	1	1	1	1	1	1	2	1	1	3	4	4	4	3	4	3	3
778	787	2	18	1	3	173	53	5	5	4	4	4	4	4	4	4	3	4	4	2	2	2	1	1	2	0	1	2	2	2	1	1	1	1	1	1	1	1	3	1	1	4	4	4	4	4	4	4	4
779	788	2	19	1	3	157	51	5	4	3	4	4	4	3	4	1	2	4	4	1	1	1	1	1	1	1	1	1	1	1	1	1	1	1	1	1	1	1	3	1	1	4	4	4	4	4	4	4	4
780	789	2	19	1	8	163	60	5	5	2	2	2	2	2	2	1	0	1	1	1	1	1	2	2	1	1	1	2	2	2	2	1	1	1	2	1	3	2	3	1	2	3	3	3	4	3	3	4	4
781	790	2	19	1	8	163	48.5	5	4	4	4	4	4	3	4	3	3	4	3	3	3	3	3	2	3	1	3	2	2	2	3	1	1	1	2	1	3	2	2	1	1	4	4	3	4	4	4	3	4
782	791	2	18	1	8	155	62	5	5	5	5	5	5	5	5	4	3	4	4	0	0	0	1	0	0	0	0	1	1	1	1	0	2	0	1	1	2	0	4	0	0	4	4	5	4	4	4	5	5
783	792	2	18	1	8	160	43	4	4	3	3	3	3	3	3	3	2	3	3	1	2	2	3	2	3	3	3	2	2	3	1	1	1	1	3	1	1	2	3	1	3	4	4	3	4	4	4	4	4
784	793	2	19	1	8	164	60	5	5	4	4	4	4	3	4	3	2	3	4	0	0	0	0	0	1	0	1	1	1	1	1	1	1	1	1	1	2	1	3	1	1	4	4	3	4	4	4	4	4
785	794	2	18	1	8	172	63	4	4	4	4	4	4	4	5	4	3	4	5	1	0	0	1	0	1	2	1	0	0	0	2	2	2	2	1	3	4	1	2	2	0	3	2	1	4	4	2	4	3
786	795	2	18	1	3	162	70	4	4	2	4	4	3	2	4	3	2	4	2	1	1	1	2	1	1	1	1	2	2	3	3	1	2	1	3	1	2	2	2	1	2	4	3	2	4	3	2	3	4
787	796	1	19	1	3	181	83	5	5	5	5	5	5	5	5	5	4	5	5	0	0	0	1	0	1	0	0	1	0	2	1	0	0	0	2	0	0	2	4	0	2	5	5	5	5	5	4	3	5
788	797	2	19	1	3	163	52	5	4	4	4	4	4	4	4	3	2	3	3	1	1	1	1	1	1	1	1	2	2	2	1	1	1	1	2	1	3	2	3	1	2	3	3	3	3	3	3	3	3
789	798	2	18	1	8	157	60	5	5	4	4	4	4	4	4	2	3	3	4	1	0	0	0	0	0	0	0	2	2	2	2	2	2	2	2	2	2	2	2	2	2	3	3	3	3	3	3	3	3
790	799	1	19	1	3	171	60	5	5	4	4	4	4	4	4	4	3	3	5	0	0	0	0	0	0	1	0	0	0	0	4	4	3	3	0	2	3	0	2	1	0	4	4	3	4	4	4	4	4
791	800	2	19	1	3	155	54	4	4	4	4	4	4	4	4	2	3	4	2	1	1	2	2	2	1	1	1	1	1	1	1	1	1	1	2	1	1	2	3	1	2	4	4	4	4	4	4	4	4
792	801	2	18	1	3	164	50	5	5	4	4	3	4	3	4	3	2	3	3	1	1	1	2	1	0	1	1	1	1	1	2	1	1	1	2	1	2	1	3	1	2	4	3	3	4	3	4	3	4
793	802	2	18	1	3	166	88	5	5	2	2	2	2	2	4	2	3	3	3	1	0	0	1	0	0	2	3	2	2	2	2	1	2	0	2	1	2	1	3	1	0	3	3	3	3	3	3	3	3
794	803	2	18	1	3	156	44	4	4	4	4	4	4	3	3	2	4	3	4	0	0	0	2	0	0	2	0	1	1	1	2	1	1	1	1	1	2	1	2	1	1	4	3	4	4	4	4	4	4
795	804	1	19	1	3	175	55	5	5	4	4	4	4	3	4	4	3	4	3	1	0	0	1	0	1	1	1	2	1	1	1	1	1	1	1	1	3	1	3	1	1	4	4	4	4	4	4	4	4
796	805	1	19	1	3	181	95	5	5	4	4	4	4	3	4	3	2	3	3	1	1	1	1	1	1	1	1	1	1	1	2	1	1	1	1	1	3	1	2	1	1	4	4	4	4	4	4	4	4
797	806	2	19	1	3	163	62	5	5	4	4	4	4	4	4	2	2	3	4	2	3	2	2	1	1	1	1	2	1	2	2	2	1	1	1	0	0	1	3	1	1	5	5	4	4	4	4	4	4
798	807	2	20	1	8	165	60	5	5	4	4	4	4	3	4	3	3	3	3	0	2	1	3	0	1	1	0	1	1	1	0	0	0	0	3	0	0	1	4	0	1	5	5	5	5	5	5	5	5
799	808	2	19	1	3	162	47.5	4	3	3	3	3	3	3	3	3	2	3	3	2	2	2	2	2	2	2	2	2	2	2	2	2	2	2	2	2	2	2	2	2	2	3	3	3	3	3	3	3	3
800	809	1	20	1	3	182	70	5	5	3	3	3	3	3	3	4	3	4	3	2	2	1	1	2	1	2	1	2	2	2	1	1	1	1	2	1	1	2	3	1	2	4	4	3	4	4	4	4	4
801	810	1	18	1	8	173	51	5	5	3	3	4	3	2	3	3	1	2	3	1	0	0	0	0	1	1	1	2	1	1	2	2	2	1	1	1	2	0	3	1	1	5	3	3	3	3	3	4	4
802	811	2	18	1	8	166	50	4	4	3	3	4	4	3	4	3	2	3	3	2	2	3	2	1	3	2	2	2	2	2	2	2	1	1	2	1	2	2	3	1	2	4	3	3	4	4	3	3	4
803	812	1	19	1	3	182	76	5	4	3	4	4	3	3	5	3	2	3	3	1	1	0	1	1	2	1	2	2	2	2	1	1	2	2	2	0	2	2	3	1	2	3	4	4	4	4	4	4	4
804	813	2	18	1	8	166	57	5	5	4	4	4	4	4	4	3	2	3	4	1	1	1	2	1	1	1	1	2	2	2	2	1	0	1	2	1	1	2	3	1	2	4	4	4	4	4	4	4	4
805	814	2	19	1	3	171	64.5	4	4	3	3	3	3	3	3	3	2	3	2	1	1	2	2	2	2	2	2	2	2	3	2	2	1	2	2	1	2	2	2	2	2	4	4	3	4	4	3	3	3
806	815	2	19	1	3	160	57	5	5	4	4	4	4	4	4	3	2	3	2	1	1	1	3	2	3	2	1	1	1	1	3	1	1	1	1	0	1	1	2	2	1	4	3	4	4	4	4	4	4
807	816	2	20	1	3	167	50	5	5	4	4	4	4	4	4	5	3	4	4	2	0	1	1	0	0	1	0	2	1	1	0	0	0	0	1	0	0	1	4	0	1	5	5	5	5	5	5	5	5
808	817	2	18	1	3	167.5	60	5	5	3	4	4	4	3	4	3	3	3	3	0	0	0	1	0	0	2	0	2	1	2	3	1	0	0	3	0	1	1	0	1	0	5	5	5	5	5	5	5	5
809	818	2	19	1	3	164	58	4	4	4	4	4	4	4	4	3	3	4	4	1	1	1	1	1	1	1	1	2	2	2	1	1	1	1	2	1	2	2	3	1	2	4	4	4	4	3	4	4	4
810	819	2	18	4	3	162	68	5	5	3	3	3	4	3	3	4	3	3	3	1	0	0	1	0	1	0	0	2	2	2	2	1	1	1	1	2	2	1	2	2	2	4	4	4	4	4	4	3	4
811	820	2	18	1	8	162	54	5	5	4	4	4	4	4	4	3	3	3	3	0	2	0	0	0	0	0	0	2	1	1	1	1	1	1	1	1	2	1	3	1	1	4	3	4	4	4	4	4	4
812	821	2	19	1	8	153.5	56	5	4	4	3	4	3	3	3	4	2	3	3	1	0	1	1	1	1	2	1	2	1	2	1	1	1	1	1	1	1	1	3	1	1	4	4	4	4	4	4	4	4
813	822	2	20	1	8	163	47	5	5	3	4	3	3	2	4	3	2	3	4	1	1	1	1	0	1	1	1	1	1	2	1	1	1	1	1	1	2	1	3	2	1	3	3	3	4	4	4	4	4
814	823	2	17	1	3	163	49	5	5	4	4	4	4	3	4	4	2	4	3	1	1	1	2	0	1	2	1	2	1	2	2	1	1	0	2	0	0	1	3	2	1	5	3	4	4	4	3	4	4
815	824	2	18	1	8	164	48	5	5	5	5	5	5	5	5	3	3	3	3	1	1	1	1	0	0	1	2	1	1	1	1	1	1	1	1	1	1	1	3	1	1	4	4	4	4	4	4	4	4
816	825	2	18	1	3	161	52	5	5	5	5	5	5	5	5	5	4	5	5	0	0	1	1	1	1	1	1	2	1	2	2	2	2	2	2	2	2	2	2	2	2	3	3	3	3	3	3	3	3
817	826	1	20	1	3	172	80	5	5	4	4	4	4	4	4	3	3	3	3	2	3	1	2	1	2	2	2	3	2	2	2	1	1	1	3	1	3	2	3	2	2	4	3	4	4	4	4	3	4
818	827	2	18	1	8	172	65	5	4	4	4	4	4	4	4	3	3	4	4	0	0	0	2	0	0	1	0	2	2	2	1	1	1	0	2	0	1	1	4	0	2	4	5	4	4	4	4	3	4
819	828	2	18	1	8	163	56	5	5	4	4	4	4	3	4	5	4	3	5	0	0	0	0	0	0	1	0	1	0	0	0	0	1	0	0	0	1	0	4	0	2	5	4	5	4	5	4	4	4
820	829	2	19	1	8	167	90	5	4	4	4	4	4	3	4	3	3	3	4	0	0	0	1	0	0	1	0	2	1	2	1	1	1	1	1	1	1	1	3	1	1	4	4	4	4	4	4	4	4
821	830	2	18	1	8	166	64	5	5	3	3	3	3	3	4	4	3	4	4	1	1	0	1	1	1	1	1	2	2	2	1	1	1	1	2	1	2	2	3	1	2	4	4	4	4	4	4	3	3
822	831	2	18	1	8	169.5	57	5	5	3	4	4	3	3	3	3	3	3	3	1	1	1	1	0	1	1	1	2	2	2	2	1	1	1	2	1	2	2	2	1	2	4	4	3	4	3	3	3	3
823	832	1	19	1	3	183	71	5	5	5	5	5	5	5	5	5	4	5	5	1	1	1	1	1	1	1	1	1	1	1	1	3	1	1	1	2	1	1	1	3	2	3	4	4	4	4	4	4	4
824	833	1	19	1	8	174	70	5	5	1	1	1	1	1	1	1	0	1	1	0	0	0	0	0	0	0	0	0	0	0	1	1	1	1	0	1	1	0	3	1	0	4	4	4	4	4	4	4	4
825	834	1	19	2	4	182	82	4	5	5	4	4	4	4	4	2	3	4	3	1	1	0	3	0	1	2	1	2	2	3	2	2	2	2	2	1	1	1	3	2	1	4	3	4	4	4	4	4	4
826	835	2	18	1	8	150	45	4	5	4	4	4	4	3	4	3	3	2	4	0	0	1	1	0	2	2	0	1	1	1	1	1	1	1	1	1	3	1	3	1	1	4	4	4	4	4	4	4	4
827	836	2	20	1	8	160	50	3	4	4	4	4	4	4	4	4	3	4	4	2	1	1	2	1	3	3	2	3	3	2	1	2	1	1	2	1	1	2	2	1	2	4	4	3	4	4	4	4	4
828	837	1	19	1	3	179	74	5	5	3	3	4	4	3	3	3	2	3	4	2	2	2	1	1	2	2	1	2	2	2	2	2	1	1	3	1	1	3	3	1	2	3	3	3	3	3	3	3	3
829	838	1	18	1	3	170	160	5	5	4	4	4	4	4	4	5	3	4	4	0	0	2	2	2	2	2	2	2	2	2	2	2	2	2	2	2	2	2	2	2	2	3	3	3	3	3	3	3	3
830	839	1	18	1	3	175	74	4	4	3	3	3	3	3	3	3	2	3	3	2	2	2	2	2	2	2	2	2	2	2	2	2	2	2	2	2	2	2	2	2	2	3	3	3	3	3	3	3	3
831	840	2	18	1	8	166	50	5	5	5	5	5	5	5	5	5	4	5	5	0	0	0	0	0	0	0	0	0	0	0	0	0	0	0	0	0	0	0	4	0	0	5	5	5	5	5	5	5	5
832	841	2	19	1	3	162	52	4	5	4	4	4	4	4	4	2	3	4	3	0	0	0	1	0	0	1	0	2	2	2	1	1	1	1	2	1	1	2	3	1	2	4	4	4	4	4	4	4	4
833	842	2	18	1	3	168	59	5	5	5	5	5	5	5	5	2	4	4	5	1	1	2	1	1	0	1	2	1	1	1	1	0	1	1	1	1	1	1	3	0	1	4	4	4	4	4	4	4	4
834	843	2	18	1	3	167	48	3	4	3	3	3	3	2	3	3	2	3	3	2	2	1	3	1	1	3	2	3	3	3	3	3	3	3	3	2	2	3	1	4	4	3	3	3	3	3	3	3	3
835	844	1	21	2	4	172	142	5	5	5	5	5	5	5	5	5	3	5	4	2	2	2	1	2	2	1	2	2	2	2	0	1	1	1	2	0	0	2	3	1	2	5	5	5	5	5	5	4	4
836	845	1	22	3	3	163	60	5	5	4	4	4	4	4	5	5	4	5	5	0	0	0	0	0	0	0	0	1	1	1	2	1	1	1	1	1	1	1	2	2	1	4	4	4	4	4	4	4	4
837	846	1	23	3	3	170	60	5	5	3	3	3	3	3	3	5	2	3	3	1	1	1	1	1	1	1	1	2	2	2	2	2	2	2	2	2	2	2	2	2	2	3	3	3	3	3	3	3	3
838	847	1	20	3	3	170	60	5	5	4	4	4	4	4	4	4	3	4	4	1	0	1	1	0	1	1	2	1	1	1	1	1	1	1	1	1	2	1	2	1	1	4	4	4	4	4	4	4	4
839	848	1	20	3	3	172	61	5	5	4	5	5	5	4	5	2	4	2	3	1	1	2	0	2	0	0	3	1	1	2	3	2	3	3	2	1	3	1	1	2	1	4	4	4	4	2	4	2	2
840	849	2	21	2	4	160	50	1	2	5	2	5	5	3	4	4	3	4	2	1	1	0	2	3	0	0	3	4	2	4	2	3	2	2	2	1	2	0	2	1	4	2	4	3	5	1	5	5	3
[truncated: 34 more columns]
